# Supplementary material for: Integrated Transcriptomics and Metabolomics Analysis Reveals the Effects of Cutting on the Synthesis of Flavonoids and Saponins in Chinese Herbal Medicine Astragalus mongholious
Source: Metabolites. 2024 Jan 30;14(2):97. doi: 10.3390/metabo14020097 (PMC10891646; doi:10.3390/metabo14020097)
Supplement: Supplementary file 1 [file metabolites-14-00097-s001.zip]

Archive with 2 entries (2 files):
- Sumpplyment Table.xlsx
- Supplementary Files.pdf
