# Supplementary material for: Integrated Transcriptomics and Metabolomics Analysis Reveals the Effects of Cutting on the Synthesis of Flavonoids and Saponins in Chinese Herbal Medicine Astragalus mongholious
Source: Metabolites. 2024 Jan 30;14(2):97. doi: 10.3390/metabo14020097 (PMC10891646; doi:10.3390/metabo14020097)
Supplement: Supplementary file 1 [file metabolites-14-00097-s001.zip › Sumpplyment Table.xlsx]

## Sheet: Table S1
Titil:Integrated transcriptomics and metabolomics analysis reveals the effects of cutting on the synthesis of flavonoids and saponins in Chinese herbal medicine Astragalus Mongholicus
Xu Guo 1, Xiang Yan 1, Yuanyuan Wang 1, Zhiyong Shi 1, Jingping Niu 1, Jianping Liang 1,*, Xiao-Yun Jia 1
1. College of Life Sciences, Shanxi Agricultural University, Shanxi, 030801, China
qRT–PCR primers used in this study
No.	gene	Gene_ID	Sequence (5'->3')		Length
1	Am18S	Am18SF	TGCAGAATCCCGTGAACCATC		21
		Am18SR	AGGCATCGGGCAACGATATG		20
2	PAL	TRINITY_DN40648_c1_g1F	TTCGTCATTCTTGGTAGCTGT		21
		TRINITY_DN40648_c1_g1R	CAAGAGGGTTGGGCTGTTTT		20
3	C4H	TRINITY_DN46441_c0_g6F	TCTTCGCAACCGCAGTAGTT		20
		TRINITY_DN46441_c0_g6R	ATCATCGCCTACTTGGAGCC		20
4	β-AS	TRINITY_DN49425_c0_g3F	TATCCAATGTGGGCTCTTGCTG		22
		TRINITY_DN49425_c0_g3R	TTATTTTTCCTTCCTTCCCGTGC		23
5	HMGS	TRINITY_DN39690_c0_g1F	TTGCGGGCTACTCAACATCC		20
		TRINITY_DN39690_c0_g1R	TCTGTCAAGCTAAACGGAATGG		22
6	COMT	TRINITY_DN44203_c0_g1F	GCTCTGCTACCAGGAGGAAAA		21
		TRINITY_DN44203_c0_g1R	CTCCATAACCCAAGAGCCAGAG		22
7	FLS	TRINITY_DN47586_c1_g1F	TGGGGATTCTTCCAGGTCAAAC		22
		TRINITY_DN47586_c1_g1R	AACTGCGGTTTCATTCGGGT		20

## Sheet: Table S2
Titil:Integrated transcriptomics and metabolomics analysis reveals the effects of cutting on the synthesis of flavonoids and saponins in Chinese herbal medicine Astragalus Mongholicus
Xu Guo 1, Xiang Yan 1, Yuanyuan Wang 1, Zhiyong Shi 1, Jingping Niu 1, Jianping Liang 1,*, Xiao-Yun Jia 1
1. College of Life Sciences, Shanxi Agricultural University, Shanxi, 030801, China
Summary statistics of sequencing results
Sample	Valid Reads	Valid Bases(G)	Valid(%)	Q20(%)	Q30(%)	GC(%)
M0h_leaf 1	43126248	6.03	98	98.09	93.82	42.62
M0h_leaf 2	43161080	6.04	97.98	98.11	93.86	42.95
M0h_leaf 3	48914262	6.84	97.83	97.96	93.51	43.44
M4h_leaf 1	44783834	6.27	98.23	98.09	93.8	42.98
M4h_leaf 2	41099616	5.75	98.35	98.11	93.87	43.63
M4h_leaf 3	39534152	5.53	98.4	98.13	93.89	43
M8h_leaf 1	50178214	7.02	97.49	98.19	94.07	43.13
M8h_leaf 2	43121604	6.04	98.09	98.16	93.99	43.13
M8h_leaf 3	43722364	6.12	97.13	98.28	94.29	43.24
M18h_leaf 1	35861272	5.02	98.56	98.15	93.97	42.82
M18h_leaf 2	42325094	5.93	98.42	98.18	94.04	43.04
M18h_leaf 3	38529000	5.39	97.82	98.28	94.28	42.69
M24h_leaf 1	39268034	5.5	98.04	98.17	94.01	43.03
M24h_leaf 2	45329410	6.34	98.32	97.94	93.43	42.86
M24h_leaf 3	51062014	7.14	97.53	98.02	93.65	43.12

## Sheet: Table S3
Titil:Integrated transcriptomics and metabolomics analysis reveals the effects of cutting on the synthesis of flavonoids and saponins in Chinese herbal medicine Astragalus Mongholicus
Xu Guo 1, Xiang Yan 1, Yuanyuan Wang 1, Zhiyong Shi 1, Jingping Niu 1, Jianping Liang 1,*, Xiao-Yun Jia 1
1. College of Life Sciences, Shanxi Agricultural University, Shanxi, 030801, China
Summary statistics of unigenes
Index	All	GC%	Min Length	Median Length	Max Length	Total Assembled Bases	N50
Gene	91744	41.38	201	419	13522	70530943	1318

## Sheet: Table S4
Titil:Integrated transcriptomics and metabolomics analysis reveals the effects of cutting on the synthesis of flavonoids and saponins in Chinese herbal medicine Astragalus Mongholicus
Xu Guo 1, Xiang Yan 1, Yuanyuan Wang 1, Zhiyong Shi 1, Jingping Niu 1, Jianping Liang 1,*, Xiao-Yun Jia 1
1. College of Life Sciences, Shanxi Agricultural University, Shanxi, 030801, China
Summary of unigenes function annotation result
Database name	Number of unigenes	Ratio(%)
All	91744	100
GO	41549	45.29
KEGG	28878	31.48
Pfam	38106	41.54
swissprot	32067	34.95
eggNOG	49642	54.11
NR	46967	51.19

## Sheet: Table S5
Titil:Integrated transcriptomics and metabolomics analysis reveals the effects of cutting on the synthesis of flavonoids and saponins in Chinese herbal medicine Astragalus Mongholicus
Xu Guo 1, Xiang Yan 1, Yuanyuan Wang 1, Zhiyong Shi 1, Jingping Niu 1, Jianping Liang 1,*, Xiao-Yun Jia 1
1. College of Life Sciences, Shanxi Agricultural University, Shanxi, 030801, China
The enrichment pathways of the DEGs in M4hvsM0h
PathwayEntry	PathwayDefinition	pvalue	Gene_ID	KOEntry	EC	log2FC	regulation
map04141	Protein processing in endoplasmic reticulum	2.72005e-14	TRINITY_DN10931_c0_g1	K10839	-	3.47285	up
map04141	Protein processing in endoplasmic reticulum	2.72005e-14	TRINITY_DN20659_c0_g1	K09561	EC:2.3.2.27	3.65999	up
map04141	Protein processing in endoplasmic reticulum	2.72005e-14	TRINITY_DN21794_c0_g1	K07953	EC:3.6.5.-	3.18229	up
map04141	Protein processing in endoplasmic reticulum	2.72005e-14	TRINITY_DN22706_c0_g1	K03283	-	3.24421	up
map04141	Protein processing in endoplasmic reticulum	2.72005e-14	TRINITY_DN2450_c0_g1	K10601	EC:2.3.2.27	3.29233	up
map04141	Protein processing in endoplasmic reticulum	2.72005e-14	TRINITY_DN30304_c0_g1	K10575	EC:2.3.2.23	3.85347	up
map04141	Protein processing in endoplasmic reticulum	2.72005e-14	TRINITY_DN31128_c0_g1	K03868	EC:2.3.2.32	4.02331	up
map04141	Protein processing in endoplasmic reticulum	2.72005e-14	TRINITY_DN33064_c0_g1	K13993	-	4.29895	up
map04141	Protein processing in endoplasmic reticulum	2.72005e-14	TRINITY_DN33516_c1_g2	K06689	EC:2.3.2.23	3.68147	up
map04141	Protein processing in endoplasmic reticulum	2.72005e-14	TRINITY_DN33535_c0_g1	K14015	-	3.59667	up
map04141	Protein processing in endoplasmic reticulum	2.72005e-14	TRINITY_DN33998_c1_g1	K09540	-	10.1559	up
map04141	Protein processing in endoplasmic reticulum	2.72005e-14	TRINITY_DN34701_c0_g1	K14012	-	6.23715	up
map04141	Protein processing in endoplasmic reticulum	2.72005e-14	TRINITY_DN35034_c0_g2	K14016	-	3.7266	up
map04141	Protein processing in endoplasmic reticulum	2.72005e-14	TRINITY_DN35123_c1_g3	K09584	EC:5.3.4.1	4.3701	up
map04141	Protein processing in endoplasmic reticulum	2.72005e-14	TRINITY_DN35226_c0_g1	K14016	-	4.13068	up
map04141	Protein processing in endoplasmic reticulum	2.72005e-14	TRINITY_DN35582_c0_g2	K04079	-	3.74927	up
map04141	Protein processing in endoplasmic reticulum	2.72005e-14	TRINITY_DN35922_c0_g1	K07953	EC:3.6.5.-	-1.38409	down
map04141	Protein processing in endoplasmic reticulum	2.72005e-14	TRINITY_DN36148_c0_g1	K03094	-	7.98765	up
map04141	Protein processing in endoplasmic reticulum	2.72005e-14	TRINITY_DN36215_c0_g3	K09530	-	8.78246	up
map04141	Protein processing in endoplasmic reticulum	2.72005e-14	TRINITY_DN36321_c0_g1	K09503	-	1.93663	up
map04141	Protein processing in endoplasmic reticulum	2.72005e-14	TRINITY_DN36564_c2_g2	K16196	EC:2.7.11.1	3.77017	up
map04141	Protein processing in endoplasmic reticulum	2.72005e-14	TRINITY_DN36736_c0_g2	K13993	-	5.8838	up
map04141	Protein processing in endoplasmic reticulum	2.72005e-14	TRINITY_DN36736_c0_g5	K13993	-	10.3222	up
map04141	Protein processing in endoplasmic reticulum	2.72005e-14	TRINITY_DN36896_c0_g1	K03283	-	6.60528	up
map04141	Protein processing in endoplasmic reticulum	2.72005e-14	TRINITY_DN37050_c3_g2	K04523	-	3.56657	up
map04141	Protein processing in endoplasmic reticulum	2.72005e-14	TRINITY_DN37105_c0_g4	K06689	EC:2.3.2.23	3.91739	up
map04141	Protein processing in endoplasmic reticulum	2.72005e-14	TRINITY_DN37260_c2_g3	K03283	-	3.98743	up
map04141	Protein processing in endoplasmic reticulum	2.72005e-14	TRINITY_DN37260_c2_g5	K03283	-	3.72029	up
map04141	Protein processing in endoplasmic reticulum	2.72005e-14	TRINITY_DN37381_c0_g8	K03283	-	7.48196	up
map04141	Protein processing in endoplasmic reticulum	2.72005e-14	TRINITY_DN37493_c0_g1	K04079	-	3.82319	up
map04141	Protein processing in endoplasmic reticulum	2.72005e-14	TRINITY_DN37589_c2_g1	K09540	-	3.23335	up
map04141	Protein processing in endoplasmic reticulum	2.72005e-14	TRINITY_DN37711_c2_g5	K08653	EC:3.4.21.112	6.65058	up
map04141	Protein processing in endoplasmic reticulum	2.72005e-14	TRINITY_DN37749_c1_g2	K10956	-	6.10308	up
map04141	Protein processing in endoplasmic reticulum	2.72005e-14	TRINITY_DN37781_c0_g2	K04079	-	6.07815	up
map04141	Protein processing in endoplasmic reticulum	2.72005e-14	TRINITY_DN37781_c1_g1	K04079	-	5.49192	up
map04141	Protein processing in endoplasmic reticulum	2.72005e-14	TRINITY_DN37781_c2_g1	K04079	-	3.85567	up
map04141	Protein processing in endoplasmic reticulum	2.72005e-14	TRINITY_DN37808_c2_g2	K14012	-	3.47266	up
map04141	Protein processing in endoplasmic reticulum	2.72005e-14	TRINITY_DN37999_c0_g1	K09562	-	9.55215	up
map04141	Protein processing in endoplasmic reticulum	2.72005e-14	TRINITY_DN38205_c0_g1	K13993	-	6.28143	up
map04141	Protein processing in endoplasmic reticulum	2.72005e-14	TRINITY_DN38208_c2_g3	K03283	-	3.47066	up
map04141	Protein processing in endoplasmic reticulum	2.72005e-14	TRINITY_DN38283_c0_g2	K08054	-	5.51516	up
map04141	Protein processing in endoplasmic reticulum	2.72005e-14	TRINITY_DN38721_c2_g1	K13993	-	3.61779	up
map04141	Protein processing in endoplasmic reticulum	2.72005e-14	TRINITY_DN39102_c1_g1	K09555	-	-1.9094	down
map04141	Protein processing in endoplasmic reticulum	2.72005e-14	TRINITY_DN39227_c0_g4	K13993	-	4.99266	up
map04141	Protein processing in endoplasmic reticulum	2.72005e-14	TRINITY_DN39251_c1_g1	K13993	-	8.98221	up
map04141	Protein processing in endoplasmic reticulum	2.72005e-14	TRINITY_DN39374_c0_g5	K13719	EC:3.1.2.-	4.59924	up
map04141	Protein processing in endoplasmic reticulum	2.72005e-14	TRINITY_DN39545_c0_g2	K12666	-	3.3958	up
map04141	Protein processing in endoplasmic reticulum	2.72005e-14	TRINITY_DN3972_c0_g1	K07342	-	7.09108	up
map04141	Protein processing in endoplasmic reticulum	2.72005e-14	TRINITY_DN39775_c0_g1	K04079	-	4.53689	up
map04141	Protein processing in endoplasmic reticulum	2.72005e-14	TRINITY_DN40199_c0_g3	K09487	-	1.2664	up
map04141	Protein processing in endoplasmic reticulum	2.72005e-14	TRINITY_DN40252_c0_g2	K03283	-	1.81597	up
map04141	Protein processing in endoplasmic reticulum	2.72005e-14	TRINITY_DN40354_c1_g4	K03283	-	3.65185	up
map04141	Protein processing in endoplasmic reticulum	2.72005e-14	TRINITY_DN40446_c0_g2	K13993	-	6.63153	up
map04141	Protein processing in endoplasmic reticulum	2.72005e-14	TRINITY_DN40843_c1_g11	K12668	-	3.31074	up
map04141	Protein processing in endoplasmic reticulum	2.72005e-14	TRINITY_DN40869_c0_g1	K04079	-	4.02437	up
map04141	Protein processing in endoplasmic reticulum	2.72005e-14	TRINITY_DN41049_c2_g4	K03283	-	2.16112	up
map04141	Protein processing in endoplasmic reticulum	2.72005e-14	TRINITY_DN41072_c1_g2	K13993	-	4.7874	up
map04141	Protein processing in endoplasmic reticulum	2.72005e-14	TRINITY_DN41327_c2_g5	K03283	-	3.61228	up
map04141	Protein processing in endoplasmic reticulum	2.72005e-14	TRINITY_DN41433_c0_g1	K14026	-	4.1533	up
map04141	Protein processing in endoplasmic reticulum	2.72005e-14	TRINITY_DN41523_c1_g3	K09523	-	3.74064	up
map04141	Protein processing in endoplasmic reticulum	2.72005e-14	TRINITY_DN41742_c0_g1	K10666	EC:2.3.2.27	2.06815	up
map04141	Protein processing in endoplasmic reticulum	2.72005e-14	TRINITY_DN41812_c0_g1	K04079	-	1.372	up
map04141	Protein processing in endoplasmic reticulum	2.72005e-14	TRINITY_DN41855_c1_g5	K03237	-	3.79846	up
map04141	Protein processing in endoplasmic reticulum	2.72005e-14	TRINITY_DN42189_c1_g1	K03283	-	3.46524	up
map04141	Protein processing in endoplasmic reticulum	2.72005e-14	TRINITY_DN42209_c0_g2	K08653	EC:3.4.21.112	2.73099	up
map04141	Protein processing in endoplasmic reticulum	2.72005e-14	TRINITY_DN42295_c1_g1	K13993	-	9.91321	up
map04141	Protein processing in endoplasmic reticulum	2.72005e-14	TRINITY_DN42519_c0_g2	K13993	-	3.49007	up
map04141	Protein processing in endoplasmic reticulum	2.72005e-14	TRINITY_DN42520_c1_g5	K13993	-	4.09617	up
map04141	Protein processing in endoplasmic reticulum	2.72005e-14	TRINITY_DN42573_c2_g2	K03283	-	5.11943	up
map04141	Protein processing in endoplasmic reticulum	2.72005e-14	TRINITY_DN42588_c1_g1	K03283	-	9.01278	up
map04141	Protein processing in endoplasmic reticulum	2.72005e-14	TRINITY_DN42588_c2_g1	K03283	-	3.38191	up
map04141	Protein processing in endoplasmic reticulum	2.72005e-14	TRINITY_DN42588_c2_g2	K03283	-	10.1014	up
map04141	Protein processing in endoplasmic reticulum	2.72005e-14	TRINITY_DN42705_c0_g1	K13993	-	8.46702	up
map04141	Protein processing in endoplasmic reticulum	2.72005e-14	TRINITY_DN42705_c0_g2	K13993	-	10.2343	up
map04141	Protein processing in endoplasmic reticulum	2.72005e-14	TRINITY_DN42794_c1_g1	K03283	-	6.46772	up
map04141	Protein processing in endoplasmic reticulum	2.72005e-14	TRINITY_DN42794_c1_g3	K03283	-	3.20201	up
map04141	Protein processing in endoplasmic reticulum	2.72005e-14	TRINITY_DN42828_c1_g2	K13993	-	3.24192	up
map04141	Protein processing in endoplasmic reticulum	2.72005e-14	TRINITY_DN43005_c0_g4	K13993	-	4.57583	up
map04141	Protein processing in endoplasmic reticulum	2.72005e-14	TRINITY_DN43104_c2_g5	K09580	EC:5.3.4.1	4.13501	up
map04141	Protein processing in endoplasmic reticulum	2.72005e-14	TRINITY_DN43159_c2_g1	K03283	-	8.72531	up
map04141	Protein processing in endoplasmic reticulum	2.72005e-14	TRINITY_DN43198_c0_g3	K09584	EC:5.3.4.1	3.49318	up
map04141	Protein processing in endoplasmic reticulum	2.72005e-14	TRINITY_DN43411_c0_g2	K04079	-	4.21437	up
map04141	Protein processing in endoplasmic reticulum	2.72005e-14	TRINITY_DN43411_c0_g3	K04079	-	1.36147	up
map04141	Protein processing in endoplasmic reticulum	2.72005e-14	TRINITY_DN43415_c0_g1	K09523	-	1.34439	up
map04141	Protein processing in endoplasmic reticulum	2.72005e-14	TRINITY_DN43535_c3_g3	K13525	-	-6.15081	down
map04141	Protein processing in endoplasmic reticulum	2.72005e-14	TRINITY_DN43552_c1_g1	K13993	-	8.85921	up
map04141	Protein processing in endoplasmic reticulum	2.72005e-14	TRINITY_DN43763_c1_g1	K13525	-	3.86583	up
map04141	Protein processing in endoplasmic reticulum	2.72005e-14	TRINITY_DN43763_c1_g2	K13525	-	3.63856	up
map04141	Protein processing in endoplasmic reticulum	2.72005e-14	TRINITY_DN43763_c1_g7	K13525	-	6.73377	up
map04141	Protein processing in endoplasmic reticulum	2.72005e-14	TRINITY_DN43884_c1_g1	K03283	-	1.27396	up
map04141	Protein processing in endoplasmic reticulum	2.72005e-14	TRINITY_DN44002_c0_g3	K13993	-	6.90311	up
map04141	Protein processing in endoplasmic reticulum	2.72005e-14	TRINITY_DN44007_c1_g5	K09490	-	3.28436	up
map04141	Protein processing in endoplasmic reticulum	2.72005e-14	TRINITY_DN44426_c2_g1	K13989	-	7.46467	up
map04141	Protein processing in endoplasmic reticulum	2.72005e-14	TRINITY_DN44455_c1_g4	K09503	-	1.52608	up
map04141	Protein processing in endoplasmic reticulum	2.72005e-14	TRINITY_DN44683_c1_g3	K13993	-	3.81138	up
map04141	Protein processing in endoplasmic reticulum	2.72005e-14	TRINITY_DN45075_c0_g1	K16196	EC:2.7.11.1	2.99093	up
map04141	Protein processing in endoplasmic reticulum	2.72005e-14	TRINITY_DN45206_c1_g7	K03094	-	2.42594	up
map04141	Protein processing in endoplasmic reticulum	2.72005e-14	TRINITY_DN45565_c0_g1	K14016	-	3.51035	up
map04141	Protein processing in endoplasmic reticulum	2.72005e-14	TRINITY_DN45658_c1_g4	K04079	-	-3.28295	down
map04141	Protein processing in endoplasmic reticulum	2.72005e-14	TRINITY_DN45828_c0_g3	K01230	EC:3.2.1.113	4.25284	up
map04141	Protein processing in endoplasmic reticulum	2.72005e-14	TRINITY_DN45993_c0_g2	K09503	-	6.08112	up
map04141	Protein processing in endoplasmic reticulum	2.72005e-14	TRINITY_DN45993_c0_g3	K09503	-	3.24291	up
map04141	Protein processing in endoplasmic reticulum	2.72005e-14	TRINITY_DN46001_c0_g1	K07953	EC:3.6.5.-	7.04962	up
map04141	Protein processing in endoplasmic reticulum	2.72005e-14	TRINITY_DN46282_c0_g1	K13993	-	4.2032	up
map04141	Protein processing in endoplasmic reticulum	2.72005e-14	TRINITY_DN46466_c0_g6	K03283	-	2.91603	up
map04141	Protein processing in endoplasmic reticulum	2.72005e-14	TRINITY_DN46586_c2_g1	K13993	-	8.38363	up
map04141	Protein processing in endoplasmic reticulum	2.72005e-14	TRINITY_DN46705_c0_g3	K10956	-	-1.24465	down
map04141	Protein processing in endoplasmic reticulum	2.72005e-14	TRINITY_DN46727_c0_g1	K03094	-	3.5543	up
map04141	Protein processing in endoplasmic reticulum	2.72005e-14	TRINITY_DN46808_c0_g2	K13993	-	3.96608	up
map04141	Protein processing in endoplasmic reticulum	2.72005e-14	TRINITY_DN47357_c0_g2	K14016	-	11.997	up
map04141	Protein processing in endoplasmic reticulum	2.72005e-14	TRINITY_DN47400_c0_g2	K13993	-	4.94578	up
map04141	Protein processing in endoplasmic reticulum	2.72005e-14	TRINITY_DN47638_c2_g4	K09523	-	3.79632	up
map04141	Protein processing in endoplasmic reticulum	2.72005e-14	TRINITY_DN47920_c0_g1	K13993	-	8.21733	up
map04141	Protein processing in endoplasmic reticulum	2.72005e-14	TRINITY_DN47920_c0_g2	K13993	-	7.20635	up
map04141	Protein processing in endoplasmic reticulum	2.72005e-14	TRINITY_DN47920_c0_g3	K13993	-	8.90472	up
map04141	Protein processing in endoplasmic reticulum	2.72005e-14	TRINITY_DN47920_c0_g4	K13993	-	8.61203	up
map04141	Protein processing in endoplasmic reticulum	2.72005e-14	TRINITY_DN47937_c0_g6	K03283	-	3.49033	up
map04141	Protein processing in endoplasmic reticulum	2.72005e-14	TRINITY_DN47949_c1_g5	K03283	-	3.70139	up
map04141	Protein processing in endoplasmic reticulum	2.72005e-14	TRINITY_DN47949_c1_g6	K03283	-	7.40166	up
map04141	Protein processing in endoplasmic reticulum	2.72005e-14	TRINITY_DN48281_c0_g3	K13993	-	8.07069	up
map04141	Protein processing in endoplasmic reticulum	2.72005e-14	TRINITY_DN48398_c0_g1	K03283	-	11.1186	up
map04141	Protein processing in endoplasmic reticulum	2.72005e-14	TRINITY_DN48882_c1_g1	K04079	-	5.37091	up
map04141	Protein processing in endoplasmic reticulum	2.72005e-14	TRINITY_DN48882_c1_g2	K04079	-	4.17153	up
map04141	Protein processing in endoplasmic reticulum	2.72005e-14	TRINITY_DN49232_c0_g4	K08054	-	3.66204	up
map04141	Protein processing in endoplasmic reticulum	2.72005e-14	TRINITY_DN49306_c0_g2	K09562	-	3.19394	up
map04141	Protein processing in endoplasmic reticulum	2.72005e-14	TRINITY_DN49320_c0_g2	K13993	-	4.53283	up
map04141	Protein processing in endoplasmic reticulum	2.72005e-14	TRINITY_DN49461_c0_g4	K03283	-	8.11917	up
map04141	Protein processing in endoplasmic reticulum	2.72005e-14	TRINITY_DN49479_c0_g1	K09503	-	2.7078	up
map04141	Protein processing in endoplasmic reticulum	2.72005e-14	TRINITY_DN49496_c1_g2	K13993	-	4.80995	up
map04141	Protein processing in endoplasmic reticulum	2.72005e-14	TRINITY_DN49510_c0_g4	K03283	-	3.58671	up
map04141	Protein processing in endoplasmic reticulum	2.72005e-14	TRINITY_DN49606_c1_g1	K08057	-	1.25023	up
map04141	Protein processing in endoplasmic reticulum	2.72005e-14	TRINITY_DN49610_c0_g1	K01456	EC:3.5.1.52	9.29225	up
map04141	Protein processing in endoplasmic reticulum	2.72005e-14	TRINITY_DN49707_c0_g2	K13993	-	3.36197	up
map04141	Protein processing in endoplasmic reticulum	2.72005e-14	TRINITY_DN49875_c0_g1	K09503	-	1.47939	up
map04141	Protein processing in endoplasmic reticulum	2.72005e-14	TRINITY_DN50063_c1_g2	K10088	-	3.58226	up
map04141	Protein processing in endoplasmic reticulum	2.72005e-14	TRINITY_DN50274_c1_g1	K04079	-	1.35849	up
map04141	Protein processing in endoplasmic reticulum	2.72005e-14	TRINITY_DN50274_c1_g3	K04079	-	1.4894	up
map04141	Protein processing in endoplasmic reticulum	2.72005e-14	TRINITY_DN50393_c2_g4	K04079	-	6.42812	up
map04141	Protein processing in endoplasmic reticulum	2.72005e-14	TRINITY_DN50979_c0_g1	K10956	-	3.33723	up
map04141	Protein processing in endoplasmic reticulum	2.72005e-14	TRINITY_DN52778_c0_g1	K10575	EC:2.3.2.23	3.71872	up
map04141	Protein processing in endoplasmic reticulum	2.72005e-14	TRINITY_DN6278_c0_g1	K09481	-	3.58826	up
map03050	Proteasome	6.64922e-05	TRINITY_DN1173_c0_g1	K02737	EC:3.4.25.1	3.65504	up
map03050	Proteasome	6.64922e-05	TRINITY_DN12396_c0_g1	K03031	-	5.85772	up
map03050	Proteasome	6.64922e-05	TRINITY_DN16237_c0_g1	K02735	EC:3.4.25.1	7.65131	up
map03050	Proteasome	6.64922e-05	TRINITY_DN17907_c0_g1	K02735	EC:3.4.25.1	3.37192	up
map03050	Proteasome	6.64922e-05	TRINITY_DN2722_c0_g1	K03032	-	3.65848	up
map03050	Proteasome	6.64922e-05	TRINITY_DN30537_c0_g2	K03032	-	8.80045	up
map03050	Proteasome	6.64922e-05	TRINITY_DN32903_c0_g1	K02738	EC:3.4.25.1	6.90249	up
map03050	Proteasome	6.64922e-05	TRINITY_DN33294_c0_g1	K03035	-	3.74775	up
map03050	Proteasome	6.64922e-05	TRINITY_DN33339_c0_g1	K10881	-	3.97771	up
map03050	Proteasome	6.64922e-05	TRINITY_DN34996_c0_g1	K03066	-	5.05497	up
map03050	Proteasome	6.64922e-05	TRINITY_DN35143_c0_g1	K03065	-	7.25799	up
map03050	Proteasome	6.64922e-05	TRINITY_DN35312_c0_g4	K03063	-	3.2515	up
map03050	Proteasome	6.64922e-05	TRINITY_DN37189_c1_g8	K03033	-	3.39523	up
map03050	Proteasome	6.64922e-05	TRINITY_DN37588_c0_g3	K03062	-	-1.37728	down
map03050	Proteasome	6.64922e-05	TRINITY_DN38714_c2_g9	K03038	-	3.33913	up
map03050	Proteasome	6.64922e-05	TRINITY_DN38722_c2_g2	K02739	EC:3.4.25.1	3.30318	up
map03050	Proteasome	6.64922e-05	TRINITY_DN40468_c0_g6	K03028	-	4.20906	up
map03050	Proteasome	6.64922e-05	TRINITY_DN40853_c0_g2	K02726	EC:3.4.25.1	-4.58587	down
map03050	Proteasome	6.64922e-05	TRINITY_DN40965_c0_g5	K03062	-	4.09949	up
map03050	Proteasome	6.64922e-05	TRINITY_DN42161_c1_g4	K02730	EC:3.4.25.1	3.39432	up
map03050	Proteasome	6.64922e-05	TRINITY_DN42256_c0_g1	K03063	-	1.66076	up
map03050	Proteasome	6.64922e-05	TRINITY_DN43461_c0_g4	K03066	-	3.45966	up
map03050	Proteasome	6.64922e-05	TRINITY_DN44523_c0_g6	K03064	-	3.41642	up
map03050	Proteasome	6.64922e-05	TRINITY_DN45641_c0_g7	K02736	EC:3.4.25.1	3.68471	up
map03050	Proteasome	6.64922e-05	TRINITY_DN47897_c0_g2	K02732	EC:3.4.25.1	3.40984	up
map03050	Proteasome	6.64922e-05	TRINITY_DN48282_c0_g9	K03061	-	3.00635	up
map03050	Proteasome	6.64922e-05	TRINITY_DN48886_c1_g2	K03036	-	3.54074	up
map03050	Proteasome	6.64922e-05	TRINITY_DN49007_c1_g1	K02734	EC:3.4.25.1	3.48035	up
map03050	Proteasome	6.64922e-05	TRINITY_DN50378_c1_g2	K02727	EC:3.4.25.1	7.18065	up
map03050	Proteasome	6.64922e-05	TRINITY_DN51945_c0_g1	K02728	EC:3.4.25.1	3.08227	up
map03050	Proteasome	6.64922e-05	TRINITY_DN930_c0_g1	K02726	EC:3.4.25.1	3.4015	up
map00190	Oxidative phosphorylation	0.000537688	TRINITY_DN14559_c0_g1	K03940	EC:1.6.5.3 1.6.99.3	3.55207	up
map00190	Oxidative phosphorylation	0.000537688	TRINITY_DN18328_c0_g1	K02267	-	2.96491	up
map00190	Oxidative phosphorylation	0.000537688	TRINITY_DN19086_c0_g1	K02149	-	3.3268	up
map00190	Oxidative phosphorylation	0.000537688	TRINITY_DN27582_c0_g2	K03955	-	3.13269	up
map00190	Oxidative phosphorylation	0.000537688	TRINITY_DN29075_c0_g2	K00417	-	3.59424	up
map00190	Oxidative phosphorylation	0.000537688	TRINITY_DN30491_c0_g2	K03661	-	3.45876	up
map00190	Oxidative phosphorylation	0.000537688	TRINITY_DN31277_c0_g1	K02136	-	3.01157	up
map00190	Oxidative phosphorylation	0.000537688	TRINITY_DN31534_c0_g2	K02128	-	3.29577	up
map00190	Oxidative phosphorylation	0.000537688	TRINITY_DN32635_c0_g2	K03953	-	4.43726	up
map00190	Oxidative phosphorylation	0.000537688	TRINITY_DN33031_c0_g5	K02133	EC:3.6.3.14	3.13218	up
map00190	Oxidative phosphorylation	0.000537688	TRINITY_DN33767_c1_g1	K02137	-	5.92772	up
map00190	Oxidative phosphorylation	0.000537688	TRINITY_DN33860_c0_g1	K02259	-	3.63088	up
map00190	Oxidative phosphorylation	0.000537688	TRINITY_DN34169_c0_g1	K02155	-	8.78398	up
map00190	Oxidative phosphorylation	0.000537688	TRINITY_DN34625_c1_g1	K00417	-	9.05095	up
map00190	Oxidative phosphorylation	0.000537688	TRINITY_DN35101_c1_g1	K03942	EC:1.6.5.3 1.6.99.3	5.15805	up
map00190	Oxidative phosphorylation	0.000537688	TRINITY_DN35264_c0_g1	K02146	-	5.04096	up
map00190	Oxidative phosphorylation	0.000537688	TRINITY_DN35918_c1_g1	K02136	-	5.27394	up
map00190	Oxidative phosphorylation	0.000537688	TRINITY_DN36011_c0_g3	K03941	EC:1.6.5.3 1.6.99.3	8.71547	up
map00190	Oxidative phosphorylation	0.000537688	TRINITY_DN36067_c0_g4	K03943	EC:1.6.5.3 1.6.99.3	6.30126	up
map00190	Oxidative phosphorylation	0.000537688	TRINITY_DN36519_c0_g3	K00411	EC:1.10.2.2	7.77993	up
map00190	Oxidative phosphorylation	0.000537688	TRINITY_DN36538_c5_g4	K02262	-	4.0024	up
map00190	Oxidative phosphorylation	0.000537688	TRINITY_DN36548_c0_g3	K00235	EC:1.3.5.1	3.38325	up
map00190	Oxidative phosphorylation	0.000537688	TRINITY_DN36785_c4_g8	K02145	EC:3.6.3.14	3.32087	up
map00190	Oxidative phosphorylation	0.000537688	TRINITY_DN36819_c0_g2	K01507	EC:3.6.1.1	4.72649	up
map00190	Oxidative phosphorylation	0.000537688	TRINITY_DN36929_c0_g4	K02155	-	10.333	up
map00190	Oxidative phosphorylation	0.000537688	TRINITY_DN37001_c0_g5	K03934	EC:1.6.5.3 1.6.99.3	6.6935	up
map00190	Oxidative phosphorylation	0.000537688	TRINITY_DN37198_c0_g1	K02147	-	5.76328	up
map00190	Oxidative phosphorylation	0.000537688	TRINITY_DN37487_c0_g1	K02132	-	5.16373	up
map00190	Oxidative phosphorylation	0.000537688	TRINITY_DN38053_c0_g7	K01507	EC:3.6.1.1	3.0566	up
map00190	Oxidative phosphorylation	0.000537688	TRINITY_DN38271_c2_g3	K02134	-	4.41084	up
map00190	Oxidative phosphorylation	0.000537688	TRINITY_DN39177_c2_g5	K00234	EC:1.3.5.1	3.77546	up
map00190	Oxidative phosphorylation	0.000537688	TRINITY_DN39179_c0_g5	K03881	EC:1.6.5.3	1.76967	up
map00190	Oxidative phosphorylation	0.000537688	TRINITY_DN39184_c3_g4	K00234	EC:1.3.5.1	4.91748	up
map00190	Oxidative phosphorylation	0.000537688	TRINITY_DN39860_c1_g7	K01507	EC:3.6.1.1	6.80419	up
map00190	Oxidative phosphorylation	0.000537688	TRINITY_DN40201_c0_g8	K02146	-	3.45713	up
map00190	Oxidative phosphorylation	0.000537688	TRINITY_DN40294_c3_g2	K03881	EC:1.6.5.3	2.23932	up
map00190	Oxidative phosphorylation	0.000537688	TRINITY_DN40343_c0_g6	K02108	-	2.69977	up
map00190	Oxidative phosphorylation	0.000537688	TRINITY_DN40807_c0_g4	K00234	EC:1.3.5.1	7.87451	up
map00190	Oxidative phosphorylation	0.000537688	TRINITY_DN40856_c0_g2	K02267	-	3.65256	up
map00190	Oxidative phosphorylation	0.000537688	TRINITY_DN41050_c0_g2	K03935	EC:1.6.5.3 1.6.99.3	1.68043	up
map00190	Oxidative phosphorylation	0.000537688	TRINITY_DN41066_c2_g2	K02132	-	1.77544	up
map00190	Oxidative phosphorylation	0.000537688	TRINITY_DN41170_c1_g2	K00412	-	2.02194	up
map00190	Oxidative phosphorylation	0.000537688	TRINITY_DN41414_c0_g8	K02109	-	3.8797	up
map00190	Oxidative phosphorylation	0.000537688	TRINITY_DN41567_c0_g1	K03955	-	9.60119	up
map00190	Oxidative phosphorylation	0.000537688	TRINITY_DN41979_c1_g3	K03878	EC:1.6.5.3	1.58739	up
map00190	Oxidative phosphorylation	0.000537688	TRINITY_DN42182_c0_g6	K01535	EC:3.6.3.6	2.85792	up
map00190	Oxidative phosphorylation	0.000537688	TRINITY_DN43547_c0_g2	K02132	-	3.45314	up
map00190	Oxidative phosphorylation	0.000537688	TRINITY_DN44310_c0_g2	K02261	-	2.62481	up
map00190	Oxidative phosphorylation	0.000537688	TRINITY_DN44310_c0_g8	K03936	EC:1.6.5.3 1.6.99.3	4.3335	up
map00190	Oxidative phosphorylation	0.000537688	TRINITY_DN44509_c0_g1	K02128	-	3.08483	up
map00190	Oxidative phosphorylation	0.000537688	TRINITY_DN44721_c2_g2	K01535	EC:3.6.3.6	7.85489	up
map00190	Oxidative phosphorylation	0.000537688	TRINITY_DN44990_c0_g2	K02132	-	3.40978	up
map00190	Oxidative phosphorylation	0.000537688	TRINITY_DN46118_c1_g1	K02148	-	7.30794	up
map00190	Oxidative phosphorylation	0.000537688	TRINITY_DN46962_c0_g11	K00413	-	3.54843	up
map00190	Oxidative phosphorylation	0.000537688	TRINITY_DN47959_c3_g8	K03941	EC:1.6.5.3 1.6.99.3	3.97193	up
map00190	Oxidative phosphorylation	0.000537688	TRINITY_DN48183_c0_g2	K02256	EC:1.9.3.1	2.55788	up
map00190	Oxidative phosphorylation	0.000537688	TRINITY_DN48183_c0_g3	K03879	EC:1.6.5.3	2.83421	up
map00190	Oxidative phosphorylation	0.000537688	TRINITY_DN49224_c0_g7	K02265	-	9.22697	up
map00190	Oxidative phosphorylation	0.000537688	TRINITY_DN49235_c1_g1	K02155	-	3.52243	up
map00190	Oxidative phosphorylation	0.000537688	TRINITY_DN49842_c0_g1	K05579	EC:1.6.5.3	1.81973	up
map00190	Oxidative phosphorylation	0.000537688	TRINITY_DN51461_c0_g1	K03942	EC:1.6.5.3 1.6.99.3	3.6579	up
map00190	Oxidative phosphorylation	0.000537688	TRINITY_DN52301_c0_g1	K00234	EC:1.3.5.1	3.38619	up
map00190	Oxidative phosphorylation	0.000537688	TRINITY_DN52930_c0_g1	K02265	-	3.59051	up
map00190	Oxidative phosphorylation	0.000537688	TRINITY_DN8743_c0_g1	K00235	EC:1.3.5.1	3.95495	up
map03040	Spliceosome	0.00101057	TRINITY_DN10766_c0_g1	K12845	-	5.94297	up
map03040	Spliceosome	0.00101057	TRINITY_DN14353_c0_g1	K12890	-	3.0531	up
map03040	Spliceosome	0.00101057	TRINITY_DN14624_c0_g1	K12832	-	3.3033	up
map03040	Spliceosome	0.00101057	TRINITY_DN17482_c0_g1	K12830	-	8.92743	up
map03040	Spliceosome	0.00101057	TRINITY_DN18557_c0_g1	K12833	-	3.20567	up
map03040	Spliceosome	0.00101057	TRINITY_DN19108_c0_g1	K12876	-	3.86669	up
map03040	Spliceosome	0.00101057	TRINITY_DN20771_c0_g1	K10599	EC:2.3.2.27	3.81866	up
map03040	Spliceosome	0.00101057	TRINITY_DN22706_c0_g1	K03283	-	3.24421	up
map03040	Spliceosome	0.00101057	TRINITY_DN24002_c0_g1	K12881	-	5.42396	up
map03040	Spliceosome	0.00101057	TRINITY_DN2638_c0_g1	K12825	-	3.79961	up
map03040	Spliceosome	0.00101057	TRINITY_DN29139_c0_g1	K12857	-	3.73901	up
map03040	Spliceosome	0.00101057	TRINITY_DN29870_c0_g1	K12867	-	8.58664	up
map03040	Spliceosome	0.00101057	TRINITY_DN30995_c0_g1	K12741	-	3.35274	up
map03040	Spliceosome	0.00101057	TRINITY_DN31523_c0_g1	K11092	-	6.41392	up
map03040	Spliceosome	0.00101057	TRINITY_DN32189_c0_g1	K12870	-	3.40859	up
map03040	Spliceosome	0.00101057	TRINITY_DN33910_c0_g1	K12622	-	3.78531	up
map03040	Spliceosome	0.00101057	TRINITY_DN34619_c0_g1	K12863	-	3.60824	up
map03040	Spliceosome	0.00101057	TRINITY_DN35273_c0_g2	K12621	-	3.42482	up
map03040	Spliceosome	0.00101057	TRINITY_DN35925_c1_g5	K12867	-	3.38001	up
map03040	Spliceosome	0.00101057	TRINITY_DN36225_c1_g2	K12872	-	3.8768	up
map03040	Spliceosome	0.00101057	TRINITY_DN36896_c0_g1	K03283	-	6.60528	up
map03040	Spliceosome	0.00101057	TRINITY_DN37228_c1_g1	K12821	-	3.86784	up
map03040	Spliceosome	0.00101057	TRINITY_DN37260_c2_g3	K03283	-	3.98743	up
map03040	Spliceosome	0.00101057	TRINITY_DN37260_c2_g5	K03283	-	3.72029	up
map03040	Spliceosome	0.00101057	TRINITY_DN37341_c1_g1	K12862	-	3.44598	up
map03040	Spliceosome	0.00101057	TRINITY_DN37381_c0_g8	K03283	-	7.48196	up
map03040	Spliceosome	0.00101057	TRINITY_DN38017_c0_g11	K11095	-	3.48507	up
map03040	Spliceosome	0.00101057	TRINITY_DN38208_c2_g3	K03283	-	3.47066	up
map03040	Spliceosome	0.00101057	TRINITY_DN38479_c0_g6	K12823	EC:3.6.4.13	4.1436	up
map03040	Spliceosome	0.00101057	TRINITY_DN38749_c1_g4	K10599	EC:2.3.2.27	3.90101	up
map03040	Spliceosome	0.00101057	TRINITY_DN39092_c1_g6	K12873	-	3.62248	up
map03040	Spliceosome	0.00101057	TRINITY_DN39194_c0_g3	K12816	-	3.65158	up
map03040	Spliceosome	0.00101057	TRINITY_DN39197_c0_g2	K12836	-	1.34874	up
map03040	Spliceosome	0.00101057	TRINITY_DN39292_c2_g5	K11087	-	3.68252	up
map03040	Spliceosome	0.00101057	TRINITY_DN39599_c0_g1	K09564	EC:5.2.1.8	3.73663	up
map03040	Spliceosome	0.00101057	TRINITY_DN39822_c0_g2	K12859	-	8.3781	up
map03040	Spliceosome	0.00101057	TRINITY_DN40252_c0_g2	K03283	-	1.81597	up
map03040	Spliceosome	0.00101057	TRINITY_DN40354_c1_g4	K03283	-	3.65185	up
map03040	Spliceosome	0.00101057	TRINITY_DN40378_c0_g1	K12883	-	3.94377	up
map03040	Spliceosome	0.00101057	TRINITY_DN40926_c0_g4	K06063	-	3.6232	up
map03040	Spliceosome	0.00101057	TRINITY_DN41049_c2_g4	K03283	-	2.16112	up
map03040	Spliceosome	0.00101057	TRINITY_DN41097_c3_g3	K12839	-	4.32195	up
map03040	Spliceosome	0.00101057	TRINITY_DN41304_c0_g1	K12900	-	1.66145	up
map03040	Spliceosome	0.00101057	TRINITY_DN41327_c2_g5	K03283	-	3.61228	up
map03040	Spliceosome	0.00101057	TRINITY_DN41619_c3_g1	K11098	-	3.22792	up
map03040	Spliceosome	0.00101057	TRINITY_DN42033_c2_g10	K12829	-	3.65187	up
map03040	Spliceosome	0.00101057	TRINITY_DN42189_c1_g1	K03283	-	3.46524	up
map03040	Spliceosome	0.00101057	TRINITY_DN42573_c2_g2	K03283	-	5.11943	up
map03040	Spliceosome	0.00101057	TRINITY_DN42588_c1_g1	K03283	-	9.01278	up
map03040	Spliceosome	0.00101057	TRINITY_DN42588_c2_g1	K03283	-	3.38191	up
map03040	Spliceosome	0.00101057	TRINITY_DN42588_c2_g2	K03283	-	10.1014	up
map03040	Spliceosome	0.00101057	TRINITY_DN42794_c1_g1	K03283	-	6.46772	up
map03040	Spliceosome	0.00101057	TRINITY_DN42794_c1_g3	K03283	-	3.20201	up
map03040	Spliceosome	0.00101057	TRINITY_DN42923_c1_g3	K12845	-	3.81664	up
map03040	Spliceosome	0.00101057	TRINITY_DN43021_c0_g3	K12623	-	4.02717	up
map03040	Spliceosome	0.00101057	TRINITY_DN43089_c0_g1	K12875	-	4.30279	up
map03040	Spliceosome	0.00101057	TRINITY_DN43159_c2_g1	K03283	-	8.72531	up
map03040	Spliceosome	0.00101057	TRINITY_DN43491_c0_g5	K12821	-	7.43201	up
map03040	Spliceosome	0.00101057	TRINITY_DN43884_c1_g1	K03283	-	1.27396	up
map03040	Spliceosome	0.00101057	TRINITY_DN44189_c0_g2	K13025	EC:3.6.4.13	3.80327	up
map03040	Spliceosome	0.00101057	TRINITY_DN44379_c1_g2	K12890	-	6.71126	up
map03040	Spliceosome	0.00101057	TRINITY_DN44572_c0_g1	K12741	-	6.82097	up
map03040	Spliceosome	0.00101057	TRINITY_DN45271_c0_g6	K12823	EC:3.6.4.13	3.54987	up
map03040	Spliceosome	0.00101057	TRINITY_DN45578_c1_g2	K12823	EC:3.6.4.13	7.61983	up
map03040	Spliceosome	0.00101057	TRINITY_DN45586_c1_g1	K12834	-	3.92798	up
map03040	Spliceosome	0.00101057	TRINITY_DN45894_c0_g3	K12844	-	3.9125	up
map03040	Spliceosome	0.00101057	TRINITY_DN46301_c2_g7	K12818	EC:3.6.4.13	3.69737	up
map03040	Spliceosome	0.00101057	TRINITY_DN46466_c0_g6	K03283	-	2.91603	up
map03040	Spliceosome	0.00101057	TRINITY_DN46467_c1_g2	K12891	-	1.25748	up
map03040	Spliceosome	0.00101057	TRINITY_DN46504_c1_g1	K12900	-	1.7732	up
map03040	Spliceosome	0.00101057	TRINITY_DN46559_c0_g4	K12877	-	5.1264	up
map03040	Spliceosome	0.00101057	TRINITY_DN46927_c0_g1	K12881	-	3.06843	up
map03040	Spliceosome	0.00101057	TRINITY_DN47937_c0_g6	K03283	-	3.49033	up
map03040	Spliceosome	0.00101057	TRINITY_DN47949_c1_g5	K03283	-	3.70139	up
map03040	Spliceosome	0.00101057	TRINITY_DN47949_c1_g6	K03283	-	7.40166	up
map03040	Spliceosome	0.00101057	TRINITY_DN48076_c0_g2	K11097	-	3.66954	up
map03040	Spliceosome	0.00101057	TRINITY_DN48094_c0_g3	K12812	EC:3.6.4.13	3.52777	up
map03040	Spliceosome	0.00101057	TRINITY_DN48398_c0_g1	K03283	-	11.1186	up
map03040	Spliceosome	0.00101057	TRINITY_DN48650_c1_g2	K12858	EC:3.6.4.13	3.91301	up
map03040	Spliceosome	0.00101057	TRINITY_DN48881_c0_g8	K12826	-	3.80013	up
map03040	Spliceosome	0.00101057	TRINITY_DN48882_c1_g6	K11093	-	3.81877	up
map03040	Spliceosome	0.00101057	TRINITY_DN49219_c0_g1	K12897	-	1.82075	up
map03040	Spliceosome	0.00101057	TRINITY_DN49236_c3_g4	K10599	EC:2.3.2.27	4.05408	up
map03040	Spliceosome	0.00101057	TRINITY_DN49461_c0_g4	K03283	-	8.11917	up
map03040	Spliceosome	0.00101057	TRINITY_DN49510_c0_g4	K03283	-	3.58671	up
map03040	Spliceosome	0.00101057	TRINITY_DN50117_c0_g2	K11096	-	3.45831	up
map03040	Spliceosome	0.00101057	TRINITY_DN50335_c2_g2	K11091	-	3.68863	up
map00760	Nicotinate and nicotinamide metabolism	0.00111968	TRINITY_DN1415_c0_g1	K00135	EC:1.2.1.16 1.2.1.79 1.2.1.20	3.48065	up
map00760	Nicotinate and nicotinamide metabolism	0.00111968	TRINITY_DN19841_c0_g1	K11121	EC:3.5.1.-	4.45472	up
map00760	Nicotinate and nicotinamide metabolism	0.00111968	TRINITY_DN2985_c0_g1	K06210	EC:2.7.7.1 2.7.7.18	3.46559	up
map00760	Nicotinate and nicotinamide metabolism	0.00111968	TRINITY_DN34846_c0_g1	K00278	EC:1.4.3.16	3.31449	up
map00760	Nicotinate and nicotinamide metabolism	0.00111968	TRINITY_DN36592_c0_g3	K00278	EC:1.4.3.16	4.38071	up
map00760	Nicotinate and nicotinamide metabolism	0.00111968	TRINITY_DN37551_c1_g1	K01513	EC:3.1.4.1 3.6.1.9	3.4299	up
map00760	Nicotinate and nicotinamide metabolism	0.00111968	TRINITY_DN37920_c0_g6	K18550	EC:3.1.3.99 3.1.3.-	2.88056	up
map00760	Nicotinate and nicotinamide metabolism	0.00111968	TRINITY_DN38570_c1_g1	K00858	EC:2.7.1.23	3.7827	up
map00760	Nicotinate and nicotinamide metabolism	0.00111968	TRINITY_DN41083_c0_g4	K03426	EC:3.6.1.22	1.4109	up
map00760	Nicotinate and nicotinamide metabolism	0.00111968	TRINITY_DN41096_c0_g6	K00858	EC:2.7.1.23	3.92674	up
map00760	Nicotinate and nicotinamide metabolism	0.00111968	TRINITY_DN41395_c1_g9	K18551	EC:3.1.3.-	4.2966	up
map00760	Nicotinate and nicotinamide metabolism	0.00111968	TRINITY_DN44149_c0_g4	K03426	EC:3.6.1.22	7.87057	up
map00760	Nicotinate and nicotinamide metabolism	0.00111968	TRINITY_DN45503_c0_g2	K00858	EC:2.7.1.23	-1.32293	down
map04145	Phagosome	0.00112847	TRINITY_DN19083_c0_g1	K04392	-	4.10329	up
map04145	Phagosome	0.00112847	TRINITY_DN19086_c0_g1	K02149	-	3.3268	up
map04145	Phagosome	0.00112847	TRINITY_DN22698_c0_g1	K04392	-	3.5093	up
map04145	Phagosome	0.00112847	TRINITY_DN30491_c0_g2	K03661	-	3.45876	up
map04145	Phagosome	0.00112847	TRINITY_DN34169_c0_g1	K02155	-	8.78398	up
map04145	Phagosome	0.00112847	TRINITY_DN34204_c0_g2	K04392	-	9.45871	up
map04145	Phagosome	0.00112847	TRINITY_DN35264_c0_g1	K02146	-	5.04096	up
map04145	Phagosome	0.00112847	TRINITY_DN36582_c1_g6	K04392	-	3.69532	up
map04145	Phagosome	0.00112847	TRINITY_DN36785_c4_g8	K02145	EC:3.6.3.14	3.32087	up
map04145	Phagosome	0.00112847	TRINITY_DN36929_c0_g4	K02155	-	10.333	up
map04145	Phagosome	0.00112847	TRINITY_DN37198_c0_g1	K02147	-	5.76328	up
map04145	Phagosome	0.00112847	TRINITY_DN37749_c1_g2	K10956	-	6.10308	up
map04145	Phagosome	0.00112847	TRINITY_DN38283_c0_g2	K08054	-	5.51516	up
map04145	Phagosome	0.00112847	TRINITY_DN38541_c1_g1	K04392	-	6.29242	up
map04145	Phagosome	0.00112847	TRINITY_DN38867_c2_g10	K07889	-	3.64874	up
map04145	Phagosome	0.00112847	TRINITY_DN39558_c0_g4	K04392	-	3.51369	up
map04145	Phagosome	0.00112847	TRINITY_DN3972_c0_g1	K07342	-	7.09108	up
map04145	Phagosome	0.00112847	TRINITY_DN40201_c0_g8	K02146	-	3.45713	up
map04145	Phagosome	0.00112847	TRINITY_DN42375_c0_g4	K00921	EC:2.7.1.150	9.2537	up
map04145	Phagosome	0.00112847	TRINITY_DN4237_c0_g1	K07889	-	3.70454	up
map04145	Phagosome	0.00112847	TRINITY_DN44395_c0_g1	K00921	EC:2.7.1.150	4.41959	up
map04145	Phagosome	0.00112847	TRINITY_DN44969_c1_g5	K07374	-	3.16315	up
map04145	Phagosome	0.00112847	TRINITY_DN46118_c1_g1	K02148	-	7.30794	up
map04145	Phagosome	0.00112847	TRINITY_DN46145_c2_g3	K07375	-	3.49017	up
map04145	Phagosome	0.00112847	TRINITY_DN46705_c0_g3	K10956	-	-1.24465	down
map04145	Phagosome	0.00112847	TRINITY_DN47952_c1_g1	K07897	-	4.12616	up
map04145	Phagosome	0.00112847	TRINITY_DN48335_c0_g1	K05692	-	3.07987	up
map04145	Phagosome	0.00112847	TRINITY_DN48395_c1_g2	K07374	-	-1.36996	down
map04145	Phagosome	0.00112847	TRINITY_DN49232_c0_g4	K08054	-	3.66204	up
map04145	Phagosome	0.00112847	TRINITY_DN49235_c1_g1	K02155	-	3.52243	up
map04145	Phagosome	0.00112847	TRINITY_DN49606_c1_g1	K08057	-	1.25023	up
map04145	Phagosome	0.00112847	TRINITY_DN50979_c0_g1	K10956	-	3.33723	up
map04145	Phagosome	0.00112847	TRINITY_DN6278_c0_g1	K09481	-	3.58826	up
map00020	Citrate cycle (TCA cycle)	0.00320733	TRINITY_DN14879_c0_g1	K00030	EC:1.1.1.41	3.27358	up
map00020	Citrate cycle (TCA cycle)	0.00320733	TRINITY_DN20504_c0_g1	K00161	EC:1.2.4.1	3.43216	up
map00020	Citrate cycle (TCA cycle)	0.00320733	TRINITY_DN33717_c0_g1	K01899	EC:6.2.1.4 6.2.1.5	3.33422	up
map00020	Citrate cycle (TCA cycle)	0.00320733	TRINITY_DN35000_c1_g1	K00026	EC:1.1.1.37	7.96491	up
map00020	Citrate cycle (TCA cycle)	0.00320733	TRINITY_DN36180_c0_g1	K00627	EC:2.3.1.12	3.8527	up
map00020	Citrate cycle (TCA cycle)	0.00320733	TRINITY_DN36316_c2_g7	K01610	EC:4.1.1.49	10.4695	up
map00020	Citrate cycle (TCA cycle)	0.00320733	TRINITY_DN36329_c1_g7	K01648	EC:2.3.3.8	3.17083	up
map00020	Citrate cycle (TCA cycle)	0.00320733	TRINITY_DN36548_c0_g3	K00235	EC:1.3.5.1	3.38325	up
map00020	Citrate cycle (TCA cycle)	0.00320733	TRINITY_DN37074_c0_g1	K01610	EC:4.1.1.49	1.59898	up
map00020	Citrate cycle (TCA cycle)	0.00320733	TRINITY_DN37079_c0_g3	K00162	EC:1.2.4.1	7.48605	up
map00020	Citrate cycle (TCA cycle)	0.00320733	TRINITY_DN38021_c1_g1	K01958	EC:6.4.1.1	7.90447	up
map00020	Citrate cycle (TCA cycle)	0.00320733	TRINITY_DN38927_c0_g4	K01648	EC:2.3.3.8	2.90509	up
map00020	Citrate cycle (TCA cycle)	0.00320733	TRINITY_DN39177_c2_g5	K00234	EC:1.3.5.1	3.77546	up
map00020	Citrate cycle (TCA cycle)	0.00320733	TRINITY_DN39184_c3_g4	K00234	EC:1.3.5.1	4.91748	up
map00020	Citrate cycle (TCA cycle)	0.00320733	TRINITY_DN39644_c5_g1	K00658	EC:2.3.1.61	5.16018	up
map00020	Citrate cycle (TCA cycle)	0.00320733	TRINITY_DN40474_c0_g8	K00164	EC:1.2.4.2	3.53546	up
map00020	Citrate cycle (TCA cycle)	0.00320733	TRINITY_DN40762_c1_g1	K01900	EC:6.2.1.4 6.2.1.5	4.45004	up
map00020	Citrate cycle (TCA cycle)	0.00320733	TRINITY_DN40807_c0_g4	K00234	EC:1.3.5.1	7.87451	up
map00020	Citrate cycle (TCA cycle)	0.00320733	TRINITY_DN41514_c0_g3	K01681	EC:4.2.1.3	3.8007	up
map00020	Citrate cycle (TCA cycle)	0.00320733	TRINITY_DN44763_c0_g2	K00026	EC:1.1.1.37	3.32403	up
map00020	Citrate cycle (TCA cycle)	0.00320733	TRINITY_DN45165_c1_g6	K00658	EC:2.3.1.61	3.6129	up
map00020	Citrate cycle (TCA cycle)	0.00320733	TRINITY_DN45838_c4_g2	K00161	EC:1.2.4.1	4.2893	up
map00020	Citrate cycle (TCA cycle)	0.00320733	TRINITY_DN46228_c1_g7	K00026	EC:1.1.1.37	3.67408	up
map00020	Citrate cycle (TCA cycle)	0.00320733	TRINITY_DN46678_c1_g4	K00162	EC:1.2.4.1	3.05307	up
map00020	Citrate cycle (TCA cycle)	0.00320733	TRINITY_DN47145_c1_g2	K00030	EC:1.1.1.41	3.4362	up
map00020	Citrate cycle (TCA cycle)	0.00320733	TRINITY_DN47273_c0_g5	K00382	EC:1.8.1.4	3.44996	up
map00020	Citrate cycle (TCA cycle)	0.00320733	TRINITY_DN48127_c1_g8	K01647	EC:2.3.3.1	2.8434	up
map00020	Citrate cycle (TCA cycle)	0.00320733	TRINITY_DN48182_c0_g1	K01647	EC:2.3.3.1	2.61404	up
map00020	Citrate cycle (TCA cycle)	0.00320733	TRINITY_DN48714_c0_g2	K01610	EC:4.1.1.49	1.66042	up
map00020	Citrate cycle (TCA cycle)	0.00320733	TRINITY_DN50033_c2_g3	K00030	EC:1.1.1.41	3.2611	up
map00020	Citrate cycle (TCA cycle)	0.00320733	TRINITY_DN50388_c0_g1	K01958	EC:6.4.1.1	3.70281	up
map00020	Citrate cycle (TCA cycle)	0.00320733	TRINITY_DN50471_c0_g1	K00627	EC:2.3.1.12	3.28337	up
map00020	Citrate cycle (TCA cycle)	0.00320733	TRINITY_DN52301_c0_g1	K00234	EC:1.3.5.1	3.38619	up
map00020	Citrate cycle (TCA cycle)	0.00320733	TRINITY_DN8743_c0_g1	K00235	EC:1.3.5.1	3.95495	up
map00260	Glycine, serine and threonine metabolism	0.00589196	TRINITY_DN11512_c0_g1	K01758	EC:4.4.1.1	4.11507	up
map00260	Glycine, serine and threonine metabolism	0.00589196	TRINITY_DN13_c0_g1	K00872	EC:2.7.1.39	5.4297	up
map00260	Glycine, serine and threonine metabolism	0.00589196	TRINITY_DN14349_c0_g1	K00600	EC:2.1.2.1	3.65442	up
map00260	Glycine, serine and threonine metabolism	0.00589196	TRINITY_DN25470_c0_g2	K01758	EC:4.4.1.1	8.42218	up
map00260	Glycine, serine and threonine metabolism	0.00589196	TRINITY_DN33799_c1_g1	K00130	EC:1.2.1.8	7.95	up
map00260	Glycine, serine and threonine metabolism	0.00589196	TRINITY_DN35679_c0_g3	K00639	EC:2.3.1.29	7.54122	up
map00260	Glycine, serine and threonine metabolism	0.00589196	TRINITY_DN36963_c0_g2	K15919	-	8.68762	up
map00260	Glycine, serine and threonine metabolism	0.00589196	TRINITY_DN37884_c1_g2	K00600	EC:2.1.2.1	5.50822	up
map00260	Glycine, serine and threonine metabolism	0.00589196	TRINITY_DN37987_c2_g6	K01696	EC:4.2.1.20	3.17134	up
map00260	Glycine, serine and threonine metabolism	0.00589196	TRINITY_DN38212_c2_g3	K01697	EC:4.2.1.22	3.20871	up
map00260	Glycine, serine and threonine metabolism	0.00589196	TRINITY_DN39764_c0_g1	K00130	EC:1.2.1.8	2.9542	up
map00260	Glycine, serine and threonine metabolism	0.00589196	TRINITY_DN39843_c0_g2	K00281	EC:1.4.4.2	3.67756	up
map00260	Glycine, serine and threonine metabolism	0.00589196	TRINITY_DN42207_c1_g7	K00133	EC:1.2.1.11	3.71562	up
map00260	Glycine, serine and threonine metabolism	0.00589196	TRINITY_DN42697_c1_g4	K00130	EC:1.2.1.8	9.19231	up
map00260	Glycine, serine and threonine metabolism	0.00589196	TRINITY_DN43228_c4_g1	K00605	EC:2.1.2.10	7.1704	up
map00260	Glycine, serine and threonine metabolism	0.00589196	TRINITY_DN43240_c3_g1	K02437	-	-1.39093	down
map00260	Glycine, serine and threonine metabolism	0.00589196	TRINITY_DN45051_c1_g1	K01697	EC:4.2.1.22	7.76256	up
map00260	Glycine, serine and threonine metabolism	0.00589196	TRINITY_DN45413_c0_g3	K00600	EC:2.1.2.1	3.63914	up
map00260	Glycine, serine and threonine metabolism	0.00589196	TRINITY_DN45643_c1_g3	K00058	EC:1.1.1.95 1.1.1.399	3.24358	up
map00260	Glycine, serine and threonine metabolism	0.00589196	TRINITY_DN46721_c4_g1	K01695	EC:4.2.1.20	-1.2383	down
map00260	Glycine, serine and threonine metabolism	0.00589196	TRINITY_DN47273_c0_g5	K00382	EC:1.8.1.4	3.44996	up
map00260	Glycine, serine and threonine metabolism	0.00589196	TRINITY_DN48677_c0_g13	K00108	EC:1.1.99.1	4.7729	up
map00260	Glycine, serine and threonine metabolism	0.00589196	TRINITY_DN48677_c0_g2	K00108	EC:1.1.99.1	3.67892	up
map00260	Glycine, serine and threonine metabolism	0.00589196	TRINITY_DN48699_c0_g6	K00600	EC:2.1.2.1	-2.17157	down
map00260	Glycine, serine and threonine metabolism	0.00589196	TRINITY_DN49265_c0_g5	K00281	EC:1.4.4.2	7.67228	up
map00260	Glycine, serine and threonine metabolism	0.00589196	TRINITY_DN49447_c0_g4	K15634	EC:5.4.2.12	3.78208	up
map00260	Glycine, serine and threonine metabolism	0.00589196	TRINITY_DN7753_c1_g1	K00639	EC:2.3.1.29	4.01189	up
map00100	Steroid biosynthesis	0.00721502	TRINITY_DN14954_c0_g1	K14674	EC:3.1.1.3 3.1.1.13 3.1.1.4 2.3.1.51	4.53529	up
map00100	Steroid biosynthesis	0.00721502	TRINITY_DN28257_c0_g1	K14674	EC:3.1.1.3 3.1.1.13 3.1.1.4 2.3.1.51	3.16099	up
map00100	Steroid biosynthesis	0.00721502	TRINITY_DN30286_c0_g1	K05917	EC:1.14.13.70	3.35439	up
map00100	Steroid biosynthesis	0.00721502	TRINITY_DN31586_c0_g2	K01052	EC:3.1.1.13	7.33493	up
map00100	Steroid biosynthesis	0.00721502	TRINITY_DN35304_c0_g1	K00227	EC:1.14.19.20	6.48596	up
map00100	Steroid biosynthesis	0.00721502	TRINITY_DN36650_c0_g3	K14424	-	3.98231	up
map00100	Steroid biosynthesis	0.00721502	TRINITY_DN36797_c1_g7	K00227	EC:1.14.19.20	3.67112	up
map00100	Steroid biosynthesis	0.00721502	TRINITY_DN37526_c0_g5	K14674	EC:3.1.1.3 3.1.1.13 3.1.1.4 2.3.1.51	3.76653	up
map00100	Steroid biosynthesis	0.00721502	TRINITY_DN41419_c1_g1	K00511	EC:1.14.14.17	-2.2545	down
map00100	Steroid biosynthesis	0.00721502	TRINITY_DN4203_c0_g1	K00213	EC:1.3.1.21	3.15412	up
map00100	Steroid biosynthesis	0.00721502	TRINITY_DN47966_c0_g4	K01052	EC:3.1.1.13	3.37957	up
map00100	Steroid biosynthesis	0.00721502	TRINITY_DN48856_c0_g1	K09828	EC:1.3.1.72 1.3.1.-	3.45944	up
map00100	Steroid biosynthesis	0.00721502	TRINITY_DN50862_c0_g1	K00511	EC:1.14.14.17	3.34143	up
map04146	Peroxisome	0.00808455	TRINITY_DN17353_c0_g1	K01897	EC:6.2.1.3	3.94213	up
map04146	Peroxisome	0.00808455	TRINITY_DN18291_c0_g1	K13335	-	3.5939	up
map04146	Peroxisome	0.00808455	TRINITY_DN20384_c0_g2	K07513	EC:2.3.1.16	3.56277	up
map04146	Peroxisome	0.00808455	TRINITY_DN21419_c0_g1	K01897	EC:6.2.1.3	8.81858	up
map04146	Peroxisome	0.00808455	TRINITY_DN2750_c0_g1	K13348	-	7.59249	up
map04146	Peroxisome	0.00808455	TRINITY_DN28073_c0_g1	K13237	EC:1.3.1.34	3.81392	up
map04146	Peroxisome	0.00808455	TRINITY_DN31301_c0_g2	K13337	-	3.50486	up
map04146	Peroxisome	0.00808455	TRINITY_DN31340_c0_g1	K11147	EC:1.1.-.-	9.14051	up
map04146	Peroxisome	0.00808455	TRINITY_DN34129_c0_g2	K12663	EC:5.3.3.21	4.60213	up
map04146	Peroxisome	0.00808455	TRINITY_DN34226_c0_g1	K13239	EC:5.3.3.8	4.31074	up
map04146	Peroxisome	0.00808455	TRINITY_DN34467_c0_g1	K01897	EC:6.2.1.3	3.37971	up
map04146	Peroxisome	0.00808455	TRINITY_DN37208_c0_g3	K03781	EC:1.11.1.6	6.94942	up
map04146	Peroxisome	0.00808455	TRINITY_DN38482_c1_g7	K00232	EC:1.3.3.6	3.2518	up
map04146	Peroxisome	0.00808455	TRINITY_DN39847_c0_g8	K12663	EC:5.3.3.21	3.408	up
map04146	Peroxisome	0.00808455	TRINITY_DN40472_c0_g2	K04565	EC:1.15.1.1	2.71521	up
map04146	Peroxisome	0.00808455	TRINITY_DN40738_c1_g7	K07513	EC:2.3.1.16	7.33486	up
map04146	Peroxisome	0.00808455	TRINITY_DN41083_c0_g4	K03426	EC:3.6.1.22	1.4109	up
map04146	Peroxisome	0.00808455	TRINITY_DN41276_c1_g3	K12261	EC:4.1.-.-	1.77807	up
map04146	Peroxisome	0.00808455	TRINITY_DN42186_c1_g2	K13341	-	3.40007	up
map04146	Peroxisome	0.00808455	TRINITY_DN43175_c0_g4	K13345	-	4.12176	up
map04146	Peroxisome	0.00808455	TRINITY_DN43707_c1_g6	K08726	EC:3.3.2.10 3.1.3.76	3.8876	up
map04146	Peroxisome	0.00808455	TRINITY_DN44149_c0_g4	K03426	EC:3.6.1.22	7.87057	up
map04146	Peroxisome	0.00808455	TRINITY_DN44512_c0_g1	K07513	EC:2.3.1.16	1.53145	up
map04146	Peroxisome	0.00808455	TRINITY_DN45414_c1_g9	K04564	EC:1.15.1.1	9.87586	up
map04146	Peroxisome	0.00808455	TRINITY_DN45679_c0_g2	K13348	-	4.68738	up
map04146	Peroxisome	0.00808455	TRINITY_DN45821_c0_g5	K05677	-	3.82984	up
map04146	Peroxisome	0.00808455	TRINITY_DN45839_c1_g5	K03781	EC:1.11.1.6	4.6085	up
map04146	Peroxisome	0.00808455	TRINITY_DN45961_c0_g6	K13354	-	3.44761	up
map04146	Peroxisome	0.00808455	TRINITY_DN46104_c0_g1	K01640	EC:4.1.3.4	1.82536	up
map04146	Peroxisome	0.00808455	TRINITY_DN47669_c1_g2	K01897	EC:6.2.1.3	3.78698	up
map04146	Peroxisome	0.00808455	TRINITY_DN47817_c0_g5	K05677	-	3.82628	up
map04146	Peroxisome	0.00808455	TRINITY_DN48291_c0_g1	K13339	-	-7.74514	down
map04146	Peroxisome	0.00808455	TRINITY_DN48993_c3_g1	K13354	-	3.57119	up
map04146	Peroxisome	0.00808455	TRINITY_DN51204_c0_g1	K04564	EC:1.15.1.1	3.43941	up
map00440	Phosphonate and phosphinate metabolism	0.0117831	TRINITY_DN17542_c0_g1	K00967	EC:2.7.7.14	3.51427	up
map00440	Phosphonate and phosphinate metabolism	0.0117831	TRINITY_DN33003_c0_g2	K00993	EC:2.7.8.1	3.60384	up
map00440	Phosphonate and phosphinate metabolism	0.0117831	TRINITY_DN36780_c0_g5	K00993	EC:2.7.8.1	3.63706	up
map00440	Phosphonate and phosphinate metabolism	0.0117831	TRINITY_DN45826_c1_g4	K00968	EC:2.7.7.15	2.74548	up
map00440	Phosphonate and phosphinate metabolism	0.0117831	TRINITY_DN50178_c1_g1	K00993	EC:2.7.8.1	-1.78401	down
map03015	mRNA surveillance pathway	0.0178743	TRINITY_DN13592_c0_g1	K15544	EC:3.1.3.16	4.44562	up
map03015	mRNA surveillance pathway	0.0178743	TRINITY_DN16842_c0_g1	K14396	-	3.56067	up
map03015	mRNA surveillance pathway	0.0178743	TRINITY_DN16864_c0_g1	K14327	-	3.52831	up
map03015	mRNA surveillance pathway	0.0178743	TRINITY_DN19108_c0_g1	K12876	-	3.86669	up
map03015	mRNA surveillance pathway	0.0178743	TRINITY_DN23549_c0_g1	K13126	-	3.38947	up
map03015	mRNA surveillance pathway	0.0178743	TRINITY_DN24002_c0_g1	K12881	-	5.42396	up
map03015	mRNA surveillance pathway	0.0178743	TRINITY_DN28228_c0_g1	K03267	-	3.22198	up
map03015	mRNA surveillance pathway	0.0178743	TRINITY_DN29442_c0_g4	K14325	-	3.84543	up
map03015	mRNA surveillance pathway	0.0178743	TRINITY_DN31542_c1_g1	K14396	-	5.08656	up
map03015	mRNA surveillance pathway	0.0178743	TRINITY_DN32390_c0_g1	K15542	-	4.47459	up
map03015	mRNA surveillance pathway	0.0178743	TRINITY_DN33647_c1_g1	K14402	-	3.8841	up
map03015	mRNA surveillance pathway	0.0178743	TRINITY_DN34909_c1_g1	K13126	-	3.08247	up
map03015	mRNA surveillance pathway	0.0178743	TRINITY_DN36590_c3_g3	K14407	-	3.95568	up
map03015	mRNA surveillance pathway	0.0178743	TRINITY_DN37987_c2_g3	K11584	-	3.14292	up
map03015	mRNA surveillance pathway	0.0178743	TRINITY_DN38344_c0_g2	K13171	-	3.60094	up
map03015	mRNA surveillance pathway	0.0178743	TRINITY_DN38851_c2_g3	K04354	-	3.79039	up
map03015	mRNA surveillance pathway	0.0178743	TRINITY_DN38884_c1_g2	K03265	-	4.10557	up
map03015	mRNA surveillance pathway	0.0178743	TRINITY_DN39351_c1_g3	K13126	-	1.93967	up
map03015	mRNA surveillance pathway	0.0178743	TRINITY_DN40148_c3_g4	K13126	-	4.88099	up
map03015	mRNA surveillance pathway	0.0178743	TRINITY_DN40199_c0_g1	K06269	EC:3.1.3.16	3.70095	up
map03015	mRNA surveillance pathway	0.0178743	TRINITY_DN40378_c0_g1	K12883	-	3.94377	up
map03015	mRNA surveillance pathway	0.0178743	TRINITY_DN40812_c0_g6	K13126	-	-2.31968	down
map03015	mRNA surveillance pathway	0.0178743	TRINITY_DN40958_c1_g1	K13126	-	-1.30728	down
map03015	mRNA surveillance pathway	0.0178743	TRINITY_DN40987_c0_g4	K14416	-	3.54188	up
map03015	mRNA surveillance pathway	0.0178743	TRINITY_DN41321_c2_g3	K04382	EC:3.1.3.16	3.68309	up
map03015	mRNA surveillance pathway	0.0178743	TRINITY_DN41657_c0_g4	K11583	-	3.52803	up
map03015	mRNA surveillance pathway	0.0178743	TRINITY_DN43089_c0_g1	K12875	-	4.30279	up
map03015	mRNA surveillance pathway	0.0178743	TRINITY_DN43525_c0_g2	K13126	-	3.78394	up
map03015	mRNA surveillance pathway	0.0178743	TRINITY_DN44189_c0_g2	K13025	EC:3.6.4.13	3.80327	up
map03015	mRNA surveillance pathway	0.0178743	TRINITY_DN46559_c0_g4	K12877	-	5.1264	up
map03015	mRNA surveillance pathway	0.0178743	TRINITY_DN46683_c0_g6	K14326	EC:3.6.4.-	3.62597	up
map03015	mRNA surveillance pathway	0.0178743	TRINITY_DN46847_c1_g2	K04354	-	5.58559	up
map03015	mRNA surveillance pathway	0.0178743	TRINITY_DN46927_c0_g1	K12881	-	3.06843	up
map03015	mRNA surveillance pathway	0.0178743	TRINITY_DN48094_c0_g3	K12812	EC:3.6.4.13	3.52777	up
map03015	mRNA surveillance pathway	0.0178743	TRINITY_DN50195_c2_g5	K13126	-	7.73708	up
map03015	mRNA surveillance pathway	0.0178743	TRINITY_DN51273_c0_g1	K03265	-	3.27661	up
map03015	mRNA surveillance pathway	0.0178743	TRINITY_DN52332_c0_g1	K13126	-	3.16435	up
map00230	Purine metabolism	0.0191056	TRINITY_DN11378_c0_g1	K02328	-	3.90145	up
map00230	Purine metabolism	0.0191056	TRINITY_DN119_c0_g1	K03505	-	4.70465	up
map00230	Purine metabolism	0.0191056	TRINITY_DN14767_c0_g1	K03025	-	3.93894	up
map00230	Purine metabolism	0.0191056	TRINITY_DN18931_c0_g1	K00365	EC:1.7.3.3	8.40888	up
map00230	Purine metabolism	0.0191056	TRINITY_DN25138_c0_g3	K10807	EC:1.17.4.1	4.10097	up
map00230	Purine metabolism	0.0191056	TRINITY_DN2669_c0_g1	K00856	EC:2.7.1.20	5.7727	up
map00230	Purine metabolism	0.0191056	TRINITY_DN30659_c0_g2	K02325	EC:2.7.7.7	3.73733	up
map00230	Purine metabolism	0.0191056	TRINITY_DN30679_c0_g1	K00939	EC:2.7.4.3	9.37012	up
map00230	Purine metabolism	0.0191056	TRINITY_DN31435_c0_g1	K03022	-	3.64926	up
map00230	Purine metabolism	0.0191056	TRINITY_DN31752_c0_g1	K11808	EC:4.1.1.21	4.41014	up
map00230	Purine metabolism	0.0191056	TRINITY_DN33267_c0_g1	K03014	-	5.77519	up
map00230	Purine metabolism	0.0191056	TRINITY_DN33858_c0_g1	K03000	-	3.77788	up
map00230	Purine metabolism	0.0191056	TRINITY_DN35324_c0_g1	K00939	EC:2.7.4.3	8.76799	up
map00230	Purine metabolism	0.0191056	TRINITY_DN35686_c0_g2	K00088	EC:1.1.1.205	4.70871	up
map00230	Purine metabolism	0.0191056	TRINITY_DN35709_c1_g1	K00939	EC:2.7.4.3	5.13984	up
map00230	Purine metabolism	0.0191056	TRINITY_DN36104_c3_g1	K01923	EC:6.3.2.6	5.1189	up
map00230	Purine metabolism	0.0191056	TRINITY_DN36204_c0_g1	K01756	EC:4.3.2.2	3.71404	up
map00230	Purine metabolism	0.0191056	TRINITY_DN36459_c1_g2	K03006	EC:2.7.7.6	4.71392	up
map00230	Purine metabolism	0.0191056	TRINITY_DN37442_c0_g1	K00962	EC:2.7.7.8	-1.35777	down
map00230	Purine metabolism	0.0191056	TRINITY_DN37551_c1_g1	K01513	EC:3.1.4.1 3.6.1.9	3.4299	up
map00230	Purine metabolism	0.0191056	TRINITY_DN37800_c1_g3	K00940	EC:2.7.4.6	2.96956	up
map00230	Purine metabolism	0.0191056	TRINITY_DN37920_c0_g6	K18550	EC:3.1.3.99 3.1.3.-	2.88056	up
map00230	Purine metabolism	0.0191056	TRINITY_DN38317_c1_g1	K03006	EC:2.7.7.6	5.65406	up
map00230	Purine metabolism	0.0191056	TRINITY_DN38988_c0_g2	K00759	EC:2.4.2.7	1.52847	up
map00230	Purine metabolism	0.0191056	TRINITY_DN39125_c1_g2	K03006	EC:2.7.7.6	3.41341	up
map00230	Purine metabolism	0.0191056	TRINITY_DN39328_c0_g3	K19964	EC:3.5.2.17	3.31507	up
map00230	Purine metabolism	0.0191056	TRINITY_DN39961_c2_g2	K03026	-	4.75754	up
map00230	Purine metabolism	0.0191056	TRINITY_DN40611_c2_g1	K03006	EC:2.7.7.6	2.82433	up
map00230	Purine metabolism	0.0191056	TRINITY_DN41354_c0_g1	K01522	EC:3.6.1.29	3.53789	up
map00230	Purine metabolism	0.0191056	TRINITY_DN42165_c1_g3	K18447	EC:3.6.1.21	6.67884	up
map00230	Purine metabolism	0.0191056	TRINITY_DN42959_c1_g5	K03006	EC:2.7.7.6	-3.07614	down
map00230	Purine metabolism	0.0191056	TRINITY_DN43104_c2_g1	K01519	EC:3.6.1.-	3.41984	up
map00230	Purine metabolism	0.0191056	TRINITY_DN43116_c0_g4	K03006	EC:2.7.7.6	-8.16621	down
map00230	Purine metabolism	0.0191056	TRINITY_DN43737_c2_g4	K03006	EC:2.7.7.6	3.44981	up
map00230	Purine metabolism	0.0191056	TRINITY_DN43893_c0_g2	K03006	EC:2.7.7.6	4.48073	up
map00230	Purine metabolism	0.0191056	TRINITY_DN44129_c0_g6	K00856	EC:2.7.1.20	3.40408	up
map00230	Purine metabolism	0.0191056	TRINITY_DN44218_c2_g2	K01835	EC:5.4.2.2	3.75792	up
map00230	Purine metabolism	0.0191056	TRINITY_DN44479_c0_g6	K00759	EC:2.4.2.7	3.76691	up
map00230	Purine metabolism	0.0191056	TRINITY_DN44713_c3_g1	K03006	EC:2.7.7.6	5.24328	up
map00230	Purine metabolism	0.0191056	TRINITY_DN44795_c0_g7	K19964	EC:3.5.2.17	-2.22978	down
map00230	Purine metabolism	0.0191056	TRINITY_DN45407_c1_g1	K03006	EC:2.7.7.6	5.48489	up
map00230	Purine metabolism	0.0191056	TRINITY_DN45456_c0_g1	K02335	EC:2.7.7.7	3.08029	up
map00230	Purine metabolism	0.0191056	TRINITY_DN45564_c0_g4	K00948	EC:2.7.6.1	3.97069	up
map00230	Purine metabolism	0.0191056	TRINITY_DN45861_c1_g1	K03006	EC:2.7.7.6	3.71923	up
map00230	Purine metabolism	0.0191056	TRINITY_DN45961_c0_g3	K03007	-	3.86524	up
map00230	Purine metabolism	0.0191056	TRINITY_DN46019_c1_g2	K02083	EC:3.5.3.9	1.6648	up
map00230	Purine metabolism	0.0191056	TRINITY_DN46145_c2_g2	K03021	EC:2.7.7.6	8.80278	up
map00230	Purine metabolism	0.0191056	TRINITY_DN47113_c0_g3	K01515	EC:3.6.1.13	3.27971	up
map00230	Purine metabolism	0.0191056	TRINITY_DN47516_c1_g4	K03006	EC:2.7.7.6	3.94578	up
map00230	Purine metabolism	0.0191056	TRINITY_DN47651_c0_g1	K03006	EC:2.7.7.6	9.23183	up
map00230	Purine metabolism	0.0191056	TRINITY_DN47669_c1_g1	K03006	EC:2.7.7.6	3.68674	up
map00230	Purine metabolism	0.0191056	TRINITY_DN47733_c0_g7	K00942	EC:2.7.4.8	4.73526	up
map00230	Purine metabolism	0.0191056	TRINITY_DN48098_c0_g5	K01490	EC:3.5.4.6	4.6852	up
map00230	Purine metabolism	0.0191056	TRINITY_DN48304_c0_g6	K03019	-	4.49848	up
map00230	Purine metabolism	0.0191056	TRINITY_DN48689_c1_g2	K00873	EC:2.7.1.40	3.32539	up
map00230	Purine metabolism	0.0191056	TRINITY_DN48791_c1_g4	K01514	EC:3.6.1.11	5.77531	up
map00230	Purine metabolism	0.0191056	TRINITY_DN49603_c0_g4	K00602	EC:2.1.2.3 3.5.4.10	3.47328	up
map00230	Purine metabolism	0.0191056	TRINITY_DN49685_c0_g2	K03006	EC:2.7.7.6	4.51646	up
map00230	Purine metabolism	0.0191056	TRINITY_DN49729_c1_g1	K03006	EC:2.7.7.6	-3.70071	down
map00230	Purine metabolism	0.0191056	TRINITY_DN49797_c0_g1	K02335	EC:2.7.7.7	-6.22838	down
map00230	Purine metabolism	0.0191056	TRINITY_DN49797_c2_g1	K18151	EC:3.5.1.116	-3.85736	down
map00230	Purine metabolism	0.0191056	TRINITY_DN49850_c0_g5	K03012	-	8.35714	up
map00230	Purine metabolism	0.0191056	TRINITY_DN49900_c0_g7	K02335	EC:2.7.7.7	-5.59409	down
map00230	Purine metabolism	0.0191056	TRINITY_DN49975_c0_g3	K03006	EC:2.7.7.6	1.48983	up
map00230	Purine metabolism	0.0191056	TRINITY_DN50185_c0_g1	K03006	EC:2.7.7.6	4.64729	up
map00230	Purine metabolism	0.0191056	TRINITY_DN50195_c2_g1	K03006	EC:2.7.7.6	8.34841	up
map00230	Purine metabolism	0.0191056	TRINITY_DN50402_c2_g1	K03006	EC:2.7.7.6	3.54268	up
map00230	Purine metabolism	0.0191056	TRINITY_DN50429_c6_g1	K03006	EC:2.7.7.6	3.37632	up
map03022	Basal transcription factors	0.0194241	TRINITY_DN18922_c0_g3	K03132	-	3.7252	up
map03022	Basal transcription factors	0.0194241	TRINITY_DN20672_c0_g2	K03144	-	5.0175	up
map03022	Basal transcription factors	0.0194241	TRINITY_DN27987_c0_g1	K03120	-	3.81658	up
map03022	Basal transcription factors	0.0194241	TRINITY_DN30491_c0_g1	K03123	-	3.50029	up
map03022	Basal transcription factors	0.0194241	TRINITY_DN33625_c0_g1	K03124	-	3.66171	up
map03022	Basal transcription factors	0.0194241	TRINITY_DN33932_c0_g2	K10842	-	3.79134	up
map03022	Basal transcription factors	0.0194241	TRINITY_DN37332_c1_g7	K02202	EC:2.7.11.22 2.7.11.23	3.6458	up
map03022	Basal transcription factors	0.0194241	TRINITY_DN37979_c0_g1	K03120	-	5.65924	up
map03022	Basal transcription factors	0.0194241	TRINITY_DN43837_c1_g3	K03134	-	3.68355	up
map03022	Basal transcription factors	0.0194241	TRINITY_DN44396_c2_g4	K03126	-	4.21341	up
map03022	Basal transcription factors	0.0194241	TRINITY_DN46876_c1_g5	K03122	-	3.61199	up
map03022	Basal transcription factors	0.0194241	TRINITY_DN49136_c0_g3	K03143	-	3.42836	up
map03022	Basal transcription factors	0.0194241	TRINITY_DN5011_c0_g1	K03139	EC:3.6.4.12	4.51263	up
map03022	Basal transcription factors	0.0194241	TRINITY_DN98_c0_g1	K03133	-	4.46377	up
map01040	Biosynthesis of unsaturated fatty acids	0.0225079	TRINITY_DN20384_c0_g2	K07513	EC:2.3.1.16	3.56277	up
map01040	Biosynthesis of unsaturated fatty acids	0.0225079	TRINITY_DN34414_c0_g3	K10246	EC:2.3.1.199	6.90898	up
map01040	Biosynthesis of unsaturated fatty acids	0.0225079	TRINITY_DN34810_c0_g1	K10246	EC:2.3.1.199	2.88826	up
map01040	Biosynthesis of unsaturated fatty acids	0.0225079	TRINITY_DN36334_c0_g1	K00059	EC:1.1.1.100	8.67048	up
map01040	Biosynthesis of unsaturated fatty acids	0.0225079	TRINITY_DN36615_c0_g2	K10256	EC:1.14.19.6 1.14.19.22	6.32325	up
map01040	Biosynthesis of unsaturated fatty acids	0.0225079	TRINITY_DN37312_c2_g9	K00059	EC:1.1.1.100	4.12376	up
map01040	Biosynthesis of unsaturated fatty acids	0.0225079	TRINITY_DN38482_c1_g7	K00232	EC:1.3.3.6	3.2518	up
map01040	Biosynthesis of unsaturated fatty acids	0.0225079	TRINITY_DN39816_c0_g1	K00059	EC:1.1.1.100	4.02698	up
map01040	Biosynthesis of unsaturated fatty acids	0.0225079	TRINITY_DN39816_c0_g4	K00059	EC:1.1.1.100	3.05867	up
map01040	Biosynthesis of unsaturated fatty acids	0.0225079	TRINITY_DN40738_c1_g7	K07513	EC:2.3.1.16	7.33486	up
map01040	Biosynthesis of unsaturated fatty acids	0.0225079	TRINITY_DN42654_c0_g7	K00507	EC:1.14.19.1	3.20381	up
map01040	Biosynthesis of unsaturated fatty acids	0.0225079	TRINITY_DN4302_c0_g1	K10256	EC:1.14.19.6 1.14.19.22	2.87299	up
map01040	Biosynthesis of unsaturated fatty acids	0.0225079	TRINITY_DN43682_c0_g7	K10703	EC:4.2.1.134	3.77138	up
map01040	Biosynthesis of unsaturated fatty acids	0.0225079	TRINITY_DN43765_c1_g8	K00507	EC:1.14.19.1	8.01891	up
map01040	Biosynthesis of unsaturated fatty acids	0.0225079	TRINITY_DN44512_c0_g1	K07513	EC:2.3.1.16	1.53145	up
map01040	Biosynthesis of unsaturated fatty acids	0.0225079	TRINITY_DN48872_c0_g2	K00059	EC:1.1.1.100	3.83714	up
map01040	Biosynthesis of unsaturated fatty acids	0.0225079	TRINITY_DN49504_c1_g4	K00507	EC:1.14.19.1	10.0294	up
map00010	Glycolysis / Gluconeogenesis	0.0321172	TRINITY_DN14718_c0_g1	K00002	EC:1.1.1.2	3.28199	up
map00010	Glycolysis / Gluconeogenesis	0.0321172	TRINITY_DN20504_c0_g1	K00161	EC:1.2.4.1	3.43216	up
map00010	Glycolysis / Gluconeogenesis	0.0321172	TRINITY_DN28937_c0_g1	K03841	EC:3.1.3.11	4.03838	up
map00010	Glycolysis / Gluconeogenesis	0.0321172	TRINITY_DN33339_c0_g2	K00927	EC:2.7.2.3	3.21459	up
map00010	Glycolysis / Gluconeogenesis	0.0321172	TRINITY_DN33368_c0_g1	K00927	EC:2.7.2.3	9.45187	up
map00010	Glycolysis / Gluconeogenesis	0.0321172	TRINITY_DN34831_c0_g1	K00121	EC:1.1.1.284 1.1.1.1	5.5944	up
map00010	Glycolysis / Gluconeogenesis	0.0321172	TRINITY_DN3581_c0_g1	K00002	EC:1.1.1.2	3.5586	up
map00010	Glycolysis / Gluconeogenesis	0.0321172	TRINITY_DN36041_c0_g1	K00134	EC:1.2.1.12	4.91125	up
map00010	Glycolysis / Gluconeogenesis	0.0321172	TRINITY_DN36170_c1_g1	K01792	EC:5.1.3.15	3.48739	up
map00010	Glycolysis / Gluconeogenesis	0.0321172	TRINITY_DN36180_c0_g1	K00627	EC:2.3.1.12	3.8527	up
map00010	Glycolysis / Gluconeogenesis	0.0321172	TRINITY_DN36316_c2_g7	K01610	EC:4.1.1.49	10.4695	up
map00010	Glycolysis / Gluconeogenesis	0.0321172	TRINITY_DN37008_c0_g1	K00002	EC:1.1.1.2	7.91587	up
map00010	Glycolysis / Gluconeogenesis	0.0321172	TRINITY_DN37074_c0_g1	K01610	EC:4.1.1.49	1.59898	up
map00010	Glycolysis / Gluconeogenesis	0.0321172	TRINITY_DN37079_c0_g3	K00162	EC:1.2.4.1	7.48605	up
map00010	Glycolysis / Gluconeogenesis	0.0321172	TRINITY_DN37516_c1_g4	K00121	EC:1.1.1.284 1.1.1.1	3.93903	up
map00010	Glycolysis / Gluconeogenesis	0.0321172	TRINITY_DN37544_c0_g4	K01689	EC:4.2.1.11	3.29042	up
map00010	Glycolysis / Gluconeogenesis	0.0321172	TRINITY_DN38075_c0_g5	K01895	EC:6.2.1.1	3.34691	up
map00010	Glycolysis / Gluconeogenesis	0.0321172	TRINITY_DN38258_c2_g7	K00128	EC:1.2.1.3	3.17306	up
map00010	Glycolysis / Gluconeogenesis	0.0321172	TRINITY_DN38674_c0_g1	K01803	EC:5.3.1.1	-2.30895	down
map00010	Glycolysis / Gluconeogenesis	0.0321172	TRINITY_DN39144_c1_g1	K01803	EC:5.3.1.1	3.02014	up
map00010	Glycolysis / Gluconeogenesis	0.0321172	TRINITY_DN39766_c0_g10	K00128	EC:1.2.1.3	3.11822	up
map00010	Glycolysis / Gluconeogenesis	0.0321172	TRINITY_DN39989_c0_g6	K01785	EC:5.1.3.3	-2.74117	down
map00010	Glycolysis / Gluconeogenesis	0.0321172	TRINITY_DN40362_c0_g2	K00121	EC:1.1.1.284 1.1.1.1	8.59573	up
map00010	Glycolysis / Gluconeogenesis	0.0321172	TRINITY_DN42579_c1_g2	K03841	EC:3.1.3.11	-1.55231	down
map00010	Glycolysis / Gluconeogenesis	0.0321172	TRINITY_DN42654_c0_g4	K00844	EC:2.7.1.1	3.36587	up
map00010	Glycolysis / Gluconeogenesis	0.0321172	TRINITY_DN43553_c1_g2	K00844	EC:2.7.1.1	3.50563	up
map00010	Glycolysis / Gluconeogenesis	0.0321172	TRINITY_DN44084_c1_g5	K01624	EC:4.1.2.13	3.35357	up
map00010	Glycolysis / Gluconeogenesis	0.0321172	TRINITY_DN44218_c2_g2	K01835	EC:5.4.2.2	3.75792	up
map00010	Glycolysis / Gluconeogenesis	0.0321172	TRINITY_DN44844_c0_g2	K01792	EC:5.1.3.15	2.87097	up
map00010	Glycolysis / Gluconeogenesis	0.0321172	TRINITY_DN45171_c0_g5	K00128	EC:1.2.1.3	3.80804	up
map00010	Glycolysis / Gluconeogenesis	0.0321172	TRINITY_DN45838_c4_g2	K00161	EC:1.2.4.1	4.2893	up
map00010	Glycolysis / Gluconeogenesis	0.0321172	TRINITY_DN46030_c1_g7	K00128	EC:1.2.1.3	9.63022	up
map00010	Glycolysis / Gluconeogenesis	0.0321172	TRINITY_DN46457_c0_g3	K01803	EC:5.3.1.1	6.38692	up
map00010	Glycolysis / Gluconeogenesis	0.0321172	TRINITY_DN46605_c0_g1	K00134	EC:1.2.1.12	3.92942	up
map00010	Glycolysis / Gluconeogenesis	0.0321172	TRINITY_DN46678_c1_g4	K00162	EC:1.2.4.1	3.05307	up
map00010	Glycolysis / Gluconeogenesis	0.0321172	TRINITY_DN47273_c0_g5	K00382	EC:1.8.1.4	3.44996	up
map00010	Glycolysis / Gluconeogenesis	0.0321172	TRINITY_DN47652_c0_g3	K00134	EC:1.2.1.12	3.5507	up
map00010	Glycolysis / Gluconeogenesis	0.0321172	TRINITY_DN48679_c1_g3	K01568	EC:4.1.1.1	-2.35199	down
map00010	Glycolysis / Gluconeogenesis	0.0321172	TRINITY_DN48689_c1_g2	K00873	EC:2.7.1.40	3.32539	up
map00010	Glycolysis / Gluconeogenesis	0.0321172	TRINITY_DN48714_c0_g2	K01610	EC:4.1.1.49	1.66042	up
map00010	Glycolysis / Gluconeogenesis	0.0321172	TRINITY_DN48727_c1_g2	K00121	EC:1.1.1.284 1.1.1.1	-5.90702	down
map00010	Glycolysis / Gluconeogenesis	0.0321172	TRINITY_DN48970_c2_g5	K00002	EC:1.1.1.2	4.37366	up
map00010	Glycolysis / Gluconeogenesis	0.0321172	TRINITY_DN49447_c0_g4	K15634	EC:5.4.2.12	3.78208	up
map00010	Glycolysis / Gluconeogenesis	0.0321172	TRINITY_DN50471_c0_g1	K00627	EC:2.3.1.12	3.28337	up
map00010	Glycolysis / Gluconeogenesis	0.0321172	TRINITY_DN772_c0_g1	K01785	EC:5.1.3.3	3.66083	up
map00010	Glycolysis / Gluconeogenesis	0.0321172	TRINITY_DN9058_c0_g1	K00002	EC:1.1.1.2	9.69213	up
map00710	Carbon fixation in photosynthetic organisms	0.0350625	TRINITY_DN17434_c0_g1	K14454	EC:2.6.1.1	3.46496	up
map00710	Carbon fixation in photosynthetic organisms	0.0350625	TRINITY_DN28206_c0_g1	K01783	EC:5.1.3.1	3.59915	up
map00710	Carbon fixation in photosynthetic organisms	0.0350625	TRINITY_DN28937_c0_g1	K03841	EC:3.1.3.11	4.03838	up
map00710	Carbon fixation in photosynthetic organisms	0.0350625	TRINITY_DN32936_c0_g1	K01807	EC:5.3.1.6	3.21685	up
map00710	Carbon fixation in photosynthetic organisms	0.0350625	TRINITY_DN33339_c0_g2	K00927	EC:2.7.2.3	3.21459	up
map00710	Carbon fixation in photosynthetic organisms	0.0350625	TRINITY_DN33368_c0_g1	K00927	EC:2.7.2.3	9.45187	up
map00710	Carbon fixation in photosynthetic organisms	0.0350625	TRINITY_DN35000_c1_g1	K00026	EC:1.1.1.37	7.96491	up
map00710	Carbon fixation in photosynthetic organisms	0.0350625	TRINITY_DN36041_c0_g1	K00134	EC:1.2.1.12	4.91125	up
map00710	Carbon fixation in photosynthetic organisms	0.0350625	TRINITY_DN36316_c2_g7	K01610	EC:4.1.1.49	10.4695	up
map00710	Carbon fixation in photosynthetic organisms	0.0350625	TRINITY_DN37074_c0_g1	K01610	EC:4.1.1.49	1.59898	up
map00710	Carbon fixation in photosynthetic organisms	0.0350625	TRINITY_DN37130_c1_g1	K00029	EC:1.1.1.40	3.52374	up
map00710	Carbon fixation in photosynthetic organisms	0.0350625	TRINITY_DN37205_c0_g5	K00615	EC:2.2.1.1	5.48291	up
map00710	Carbon fixation in photosynthetic organisms	0.0350625	TRINITY_DN38384_c0_g3	K14454	EC:2.6.1.1	7.38001	up
map00710	Carbon fixation in photosynthetic organisms	0.0350625	TRINITY_DN38674_c0_g1	K01803	EC:5.3.1.1	-2.30895	down
map00710	Carbon fixation in photosynthetic organisms	0.0350625	TRINITY_DN39144_c1_g1	K01803	EC:5.3.1.1	3.02014	up
map00710	Carbon fixation in photosynthetic organisms	0.0350625	TRINITY_DN39801_c0_g3	K00814	EC:2.6.1.2	4.20577	up
map00710	Carbon fixation in photosynthetic organisms	0.0350625	TRINITY_DN41666_c0_g9	K00814	EC:2.6.1.2	6.49792	up
map00710	Carbon fixation in photosynthetic organisms	0.0350625	TRINITY_DN42579_c1_g2	K03841	EC:3.1.3.11	-1.55231	down
map00710	Carbon fixation in photosynthetic organisms	0.0350625	TRINITY_DN43596_c0_g11	K00615	EC:2.2.1.1	3.27065	up
map00710	Carbon fixation in photosynthetic organisms	0.0350625	TRINITY_DN44084_c1_g5	K01624	EC:4.1.2.13	3.35357	up
map00710	Carbon fixation in photosynthetic organisms	0.0350625	TRINITY_DN44763_c0_g2	K00026	EC:1.1.1.37	3.32403	up
map00710	Carbon fixation in photosynthetic organisms	0.0350625	TRINITY_DN46228_c1_g7	K00026	EC:1.1.1.37	3.67408	up
map00710	Carbon fixation in photosynthetic organisms	0.0350625	TRINITY_DN46457_c0_g3	K01803	EC:5.3.1.1	6.38692	up
map00710	Carbon fixation in photosynthetic organisms	0.0350625	TRINITY_DN46605_c0_g1	K00134	EC:1.2.1.12	3.92942	up
map00710	Carbon fixation in photosynthetic organisms	0.0350625	TRINITY_DN47652_c0_g3	K00134	EC:1.2.1.12	3.5507	up
map00710	Carbon fixation in photosynthetic organisms	0.0350625	TRINITY_DN48714_c0_g2	K01610	EC:4.1.1.49	1.66042	up
map00710	Carbon fixation in photosynthetic organisms	0.0350625	TRINITY_DN52338_c0_g1	K00814	EC:2.6.1.2	3.86461	up
map03013	RNA transport	0.0375169	TRINITY_DN11621_c0_g1	K03680	-	4.14152	up
map03013	RNA transport	0.0375169	TRINITY_DN14430_c0_g2	K03262	-	3.42591	up
map03013	RNA transport	0.0375169	TRINITY_DN14475_c0_g1	K03239	-	4.27701	up
map03013	RNA transport	0.0375169	TRINITY_DN16864_c0_g1	K14327	-	3.52831	up
map03013	RNA transport	0.0375169	TRINITY_DN19108_c0_g1	K12876	-	3.86669	up
map03013	RNA transport	0.0375169	TRINITY_DN23399_c0_g1	K03251	-	4.01798	up
map03013	RNA transport	0.0375169	TRINITY_DN23549_c0_g1	K13126	-	3.38947	up
map03013	RNA transport	0.0375169	TRINITY_DN24002_c0_g1	K12881	-	5.42396	up
map03013	RNA transport	0.0375169	TRINITY_DN29442_c0_g4	K14325	-	3.84543	up
map03013	RNA transport	0.0375169	TRINITY_DN33184_c0_g1	K10577	-	3.46884	up
map03013	RNA transport	0.0375169	TRINITY_DN34909_c1_g1	K13126	-	3.08247	up
map03013	RNA transport	0.0375169	TRINITY_DN34924_c0_g1	K03238	-	3.16719	up
map03013	RNA transport	0.0375169	TRINITY_DN35614_c3_g2	K03260	-	5.33091	up
map03013	RNA transport	0.0375169	TRINITY_DN35657_c2_g1	K03253	-	5.11454	up
map03013	RNA transport	0.0375169	TRINITY_DN35702_c1_g1	K03242	-	4.7267	up
map03013	RNA transport	0.0375169	TRINITY_DN35777_c1_g1	K03254	-	5.18935	up
map03013	RNA transport	0.0375169	TRINITY_DN36879_c2_g4	K03252	-	5.12579	up
map03013	RNA transport	0.0375169	TRINITY_DN36998_c0_g2	K03251	-	3.92459	up
map03013	RNA transport	0.0375169	TRINITY_DN37158_c2_g1	K03239	-	1.50269	up
map03013	RNA transport	0.0375169	TRINITY_DN38344_c0_g2	K13171	-	3.60094	up
map03013	RNA transport	0.0375169	TRINITY_DN38459_c0_g3	K03231	-	3.2027	up
map03013	RNA transport	0.0375169	TRINITY_DN38459_c0_g7	K03231	-	6.64162	up
map03013	RNA transport	0.0375169	TRINITY_DN38557_c0_g1	K03249	-	3.11851	up
map03013	RNA transport	0.0375169	TRINITY_DN39351_c1_g3	K13126	-	1.93967	up
map03013	RNA transport	0.0375169	TRINITY_DN40148_c3_g4	K13126	-	4.88099	up
map03013	RNA transport	0.0375169	TRINITY_DN40378_c0_g1	K12883	-	3.94377	up
map03013	RNA transport	0.0375169	TRINITY_DN40812_c0_g6	K13126	-	-2.31968	down
map03013	RNA transport	0.0375169	TRINITY_DN40828_c1_g5	K03259	-	3.73601	up
map03013	RNA transport	0.0375169	TRINITY_DN40958_c1_g1	K13126	-	-1.30728	down
map03013	RNA transport	0.0375169	TRINITY_DN41258_c0_g4	K03243	-	3.48982	up
map03013	RNA transport	0.0375169	TRINITY_DN41855_c1_g5	K03237	-	3.79846	up
map03013	RNA transport	0.0375169	TRINITY_DN42173_c0_g5	K03254	-	3.49207	up
map03013	RNA transport	0.0375169	TRINITY_DN42226_c0_g2	K14292	EC:2.1.1.-	3.61688	up
map03013	RNA transport	0.0375169	TRINITY_DN42444_c0_g9	K03113	-	7.51727	up
map03013	RNA transport	0.0375169	TRINITY_DN43089_c0_g1	K12875	-	4.30279	up
map03013	RNA transport	0.0375169	TRINITY_DN4324_c0_g1	K14321	-	5.10265	up
map03013	RNA transport	0.0375169	TRINITY_DN43525_c0_g2	K13126	-	3.78394	up
map03013	RNA transport	0.0375169	TRINITY_DN43909_c1_g6	K03113	-	3.20222	up
map03013	RNA transport	0.0375169	TRINITY_DN44067_c1_g11	K03253	-	3.49597	up
map03013	RNA transport	0.0375169	TRINITY_DN44189_c0_g2	K13025	EC:3.6.4.13	3.80327	up
map03013	RNA transport	0.0375169	TRINITY_DN44519_c0_g1	K18213	EC:3.1.26.5	-1.45722	down
map03013	RNA transport	0.0375169	TRINITY_DN44596_c2_g5	K03246	-	4.54594	up
map03013	RNA transport	0.0375169	TRINITY_DN44893_c0_g7	K03246	-	3.04743	up
map03013	RNA transport	0.0375169	TRINITY_DN45704_c1_g4	K03247	-	3.35991	up
map03013	RNA transport	0.0375169	TRINITY_DN45787_c1_g7	K03240	-	3.98446	up
map03013	RNA transport	0.0375169	TRINITY_DN46443_c1_g1	K03231	-	3.33874	up
map03013	RNA transport	0.0375169	TRINITY_DN46559_c0_g4	K12877	-	5.1264	up
map03013	RNA transport	0.0375169	TRINITY_DN46611_c1_g3	K14290	-	4.11619	up
map03013	RNA transport	0.0375169	TRINITY_DN46611_c1_g9	K14290	-	3.54439	up
map03013	RNA transport	0.0375169	TRINITY_DN46683_c0_g6	K14326	EC:3.6.4.-	3.62597	up
map03013	RNA transport	0.0375169	TRINITY_DN46927_c0_g1	K12881	-	3.06843	up
map03013	RNA transport	0.0375169	TRINITY_DN47193_c0_g2	K03262	-	1.64963	up
map03013	RNA transport	0.0375169	TRINITY_DN47295_c0_g4	K14308	-	-1.40495	down
map03013	RNA transport	0.0375169	TRINITY_DN48094_c0_g3	K12812	EC:3.6.4.13	3.52777	up
map03013	RNA transport	0.0375169	TRINITY_DN48200_c1_g5	K14305	-	8.543	up
map03013	RNA transport	0.0375169	TRINITY_DN49096_c0_g3	K12160	-	3.57732	up
map03013	RNA transport	0.0375169	TRINITY_DN50195_c2_g5	K13126	-	7.73708	up
map03013	RNA transport	0.0375169	TRINITY_DN51336_c0_g1	K14303	-	5.23594	up
map03013	RNA transport	0.0375169	TRINITY_DN52332_c0_g1	K13126	-	3.16435	up
map03013	RNA transport	0.0375169	TRINITY_DN6365_c0_g1	K07936	-	3.4882	up
map03013	RNA transport	0.0375169	TRINITY_DN66_c0_g1	K03242	-	3.53164	up
map00906	Carotenoid biosynthesis	0.0404914	TRINITY_DN11767_c0_g1	K09838	EC:1.14.15.21	7.72942	up
map00906	Carotenoid biosynthesis	0.0404914	TRINITY_DN2536_c0_g1	K09841	EC:1.1.1.288	7.79017	up
map00906	Carotenoid biosynthesis	0.0404914	TRINITY_DN35981_c0_g1	K09841	EC:1.1.1.288	-3.16775	down
map00906	Carotenoid biosynthesis	0.0404914	TRINITY_DN36876_c1_g3	K09838	EC:1.14.15.21	3.47077	up
map00906	Carotenoid biosynthesis	0.0404914	TRINITY_DN37344_c0_g1	K09838	EC:1.14.15.21	9.28191	up
map00906	Carotenoid biosynthesis	0.0404914	TRINITY_DN42101_c2_g1	K15745	EC:1.3.99.30	3.97522	up
map00906	Carotenoid biosynthesis	0.0404914	TRINITY_DN44222_c0_g1	K09841	EC:1.1.1.288	9.93278	up
map00906	Carotenoid biosynthesis	0.0404914	TRINITY_DN45014_c1_g2	K09837	EC:1.14.99.45	-1.12675	down
map00906	Carotenoid biosynthesis	0.0404914	TRINITY_DN45148_c0_g7	K09843	EC:1.14.13.93	-1.84455	down
map00906	Carotenoid biosynthesis	0.0404914	TRINITY_DN45772_c0_g2	K09843	EC:1.14.13.93	4.25918	up
map00906	Carotenoid biosynthesis	0.0404914	TRINITY_DN46881_c1_g1	K06444	EC:5.5.1.18	-1.20254	down
map00906	Carotenoid biosynthesis	0.0404914	TRINITY_DN47746_c0_g2	K09843	EC:1.14.13.93	-1.7738	down
map00906	Carotenoid biosynthesis	0.0404914	TRINITY_DN50127_c1_g5	K09843	EC:1.14.13.93	3.32647	up
map00591	Linoleic acid metabolism	0.0431595	TRINITY_DN14954_c0_g1	K14674	EC:3.1.1.3 3.1.1.13 3.1.1.4 2.3.1.51	4.53529	up
map00591	Linoleic acid metabolism	0.0431595	TRINITY_DN28257_c0_g1	K14674	EC:3.1.1.3 3.1.1.13 3.1.1.4 2.3.1.51	3.16099	up
map00591	Linoleic acid metabolism	0.0431595	TRINITY_DN36982_c0_g2	K15718	EC:1.13.11.58	-5.14001	down
map00591	Linoleic acid metabolism	0.0431595	TRINITY_DN36982_c0_g6	K15718	EC:1.13.11.58	2.45168	up
map00591	Linoleic acid metabolism	0.0431595	TRINITY_DN37526_c0_g5	K14674	EC:3.1.1.3 3.1.1.13 3.1.1.4 2.3.1.51	3.76653	up
map00591	Linoleic acid metabolism	0.0431595	TRINITY_DN48199_c0_g7	K00454	EC:1.13.11.12	-5.18412	down
map00591	Linoleic acid metabolism	0.0431595	TRINITY_DN49551_c0_g2	K15718	EC:1.13.11.58	3.01735	up
map00670	One carbon pool by folate	0.0449415	TRINITY_DN14349_c0_g1	K00600	EC:2.1.2.1	3.65442	up
map00670	One carbon pool by folate	0.0449415	TRINITY_DN33830_c0_g1	K00297	EC:1.5.1.20	4.02326	up
map00670	One carbon pool by folate	0.0449415	TRINITY_DN34325_c0_g2	K01938	EC:6.3.4.3	8.56493	up
map00670	One carbon pool by folate	0.0449415	TRINITY_DN37884_c1_g2	K00600	EC:2.1.2.1	5.50822	up
map00670	One carbon pool by folate	0.0449415	TRINITY_DN43228_c4_g1	K00605	EC:2.1.2.10	7.1704	up
map00670	One carbon pool by folate	0.0449415	TRINITY_DN44893_c0_g6	K01938	EC:6.3.4.3	3.33918	up
map00670	One carbon pool by folate	0.0449415	TRINITY_DN45413_c0_g3	K00600	EC:2.1.2.1	3.63914	up
map00670	One carbon pool by folate	0.0449415	TRINITY_DN48699_c0_g6	K00600	EC:2.1.2.1	-2.17157	down
map00670	One carbon pool by folate	0.0449415	TRINITY_DN49603_c0_g4	K00602	EC:2.1.2.3 3.5.4.10	3.47328	up

## Sheet: Table S6
Titil:Integrated transcriptomics and metabolomics analysis reveals the effects of cutting on the synthesis of flavonoids and saponins in Chinese herbal medicine Astragalus Mongholicus
Xu Guo 1, Xiang Yan 1, Yuanyuan Wang 1, Zhiyong Shi 1, Jingping Niu 1, Jianping Liang 1,*, Xiao-Yun Jia 1
1. College of Life Sciences, Shanxi Agricultural University, Shanxi, 030801, China
Expression of unigenes related to flavonoid synthesis
Gene_ID	Log2 (FC) of the difference multiple
	4h vs 0h	8h vs 0h	18h vs 0h	24h vs 0h
TRINITY_DN40648_c1_g1_PAL	0.568229	1.86515	2.37022	1.26814
TRINITY_DN36496_c0_g1_4CL	2.64407	1.79526	2.53383	1.31053
TRINITY_DN40885_c4_g10_4CL	4.05225	2.3648	1.2801	3.00821
TRINITY_DN43723_c1_g3_4CL	1.26709	0.429258	1.60363	-0.295814
TRINITY_DN46441_c0_g6_C4H	1.16644	2.05878	1.94468	0.344093
TRINITY_DN46569_c0_g4_CHS	3.69942	1.62822	0.620202	2.53582
TRINITY_DN43615_c0_g6_HIDH	1.99976	-0.942771	0.933468	-1.18656
TRINITY_DN43571_c0_g2_IF7GT	1.87372	-0.14	1.27	1.45
TRINITY_DN46894_c1_g1_IF7MAT	1.66497	0.47671	0.943735	2.0917
TRINITY_DN50060_c2_g2_IF7MAT	-2.18844	-1.93361	-0.642684	-0.462677
TRINITY_DN38356_c0_g1_I2'H	1.60058	3.48233	3.18368	3.544
TRINITY_DN46136_c0_g1_ROMT	4.03209	2.10937	0.790553	2.81779
TRINITY_DN46136_c0_g2_ROMT	3.82501	2.15	0.595929	3.02
TRINITY_DN43944_c0_g2_FLS	2.68375	0.94	2.12802	-0.09
TRINITY_DN47586_c1_g1_FLS	2.26131	2.49443	0.951537	1.73

## Sheet: Table S7
Titil:Integrated transcriptomics and metabolomics analysis reveals the effects of cutting on the synthesis of flavonoids and saponins in Chinese herbal medicine Astragalus Mongholicus
Xu Guo 1, Xiang Yan 1, Yuanyuan Wang 1, Zhiyong Shi 1, Jingping Niu 1, Jianping Liang 1,*, Xiao-Yun Jia 1
1. College of Life Sciences, Shanxi Agricultural University, Shanxi, 030801, China
Expression of unigenes related to saponin synthesis
Gene_ID	Log2 (FC) of the difference multiple
	4h vs 0h	8h vs 0h	18h vs 0h	24h vs 0h
TRINITY_DN39690_c0_g1_HMGS	-0.09911	2.46573	-0.144002	1.52383
TRINITY_DN37118_c2_g1_HMGR	-1.85779	-0.0416055	-1.12191	-0.343979
TRINITY_DN50223_c2_g2_HMGR	4.71432	2.86067	1.737	3.77678
TRINITY_DN39266_c0_g1_PMK	4.3483	1.85814	0.16	3.51456
TRINITY_DN17022_c0_g1_MVD	3.49773	2.1659	1.06174	2.95699
TRINITY_DN44185_c0_g4_FDPS	3.75826	1.83211	1.1096	2.6101
TRINITY_DN41419_c1_g1_SE	-2.2545	-1.40329	0.280473	-0.592773
TRINITY_DN50862_c0_g1_SE	3.34143	1.32844	-0.0687782	2.26404
TRINITY_DN35342_c0_g1_CYP93E1	4.92693	7.73536	3.7004	0.03
TRINITY_DN49425_c0_g3_β-AS	2.1575	5.26653	1.6919	4.0425

## Sheet: Table S8
Titil:Integrated transcriptomics and metabolomics analysis reveals the effects of cutting on the synthesis of flavonoids and saponins in Chinese herbal medicine Astragalus Mongholicus
Xu Guo 1, Xiang Yan 1, Yuanyuan Wang 1, Zhiyong Shi 1, Jingping Niu 1, Jianping Liang 1,*, Xiao-Yun Jia 1
1. College of Life Sciences, Shanxi Agricultural University, Shanxi, 030801, China
Differential accumulation metabolites
		4hvs0h				8hvs0h				18hvs0h				24hvs0h
class	name	FC	log2FC	Pvalue	VIP	FC	log2FC	Pvalue	VIP	FC	log2FC	Pvalue	VIP	FC	log2FC	Pvalue	VIP
flavonoids	5-methoxyflavone	2.56286	1.35775	0.000403099	1.9349	2.1032	1.07258	0.000982474	1.95354	2.5965	1.37657	0.000278739	1.81925	0.585212	-0.772969	0.045443	1.80331
	Kuwanon A	1.5216	0.60559	0.00231549	1.57064	5.73191	2.51902	0.000273567	2.5517	2.23546	1.16057	0.0128073	1.03286	2.99601	1.58304	0.00375389	1.7024
	5,7-dihydroxy-2-phenyl-4H-chromen-4-one	2.72669	1.44715	0.00114306	1.28635	1.45664	0.542645	0.0400139	1.70233	0.664619	-0.589401	0.018021	1.40182	0.47467	-1.075	0.0126709	1.15572
	di-C,C-pentosyl-apigenin	1.14648	0.197217	0.00438667	1.16819	0.881096	-0.182629	0.00358258	1.27885	4.23447	2.08218	1.30859e-05	1.78843	0.783892	-0.351274	0.00614514	1.36636
	di-C,C-pentosyl-luteolin	1.75248	0.809396	0.0428936	1.793	0.972061	-0.0408815	0.00796079	1.32953	3.98393	1.99419	0.0019	1.62623	0.923141	-0.115377	0.00796669	1.10675
	Liquiritigenin	3.43052	1.77843	2.92e-05	1.62703	1.88156	0.911928	0.0462006	1.88445	1.26657	0.34093	0.00915999	1.35563	0.585212	-0.772969	0.0101331	1.7998
	Phloridzin	1.03726	0.052784	0.0005375	1.24535	1.65408	0.726031	0.013181	1.62895	0.750961	-0.41319	0.0440847	1.6147	1.1333	0.180531	0.00489844	1.42209
	Naringenin chalcone	1.16096	0.215318	0.00956854	1.43689	1.30986	0.389414	0.0110345	0.979603	0.742352	-0.429825	0.0348985	1.68545	1.48576	0.571206	0.0139581	1.41734
	Glycitein	3.04858	1.60814	0.000312889	1.44793	1.49862	0.583638	0.0366429	1.67061	0.869623	-0.201538	0.00650393	1.13215	0.502287	-0.993415	0.0125841	1.07617
	Genistein	2.18302	1.12633	4.24041e-05	1.70673	1.6283	0.703366	0.0240339	1.24027	0.91922	-0.121517	0.0462917	1.13542	1.94066	0.95655	0.000362737	1.75148
	5-Methyl-7-methoxyisoflavone	1.79417	0.843318	0.00869794	1.63536	1.50846	0.59308	0.0175851	1.48592	1.62193	0.697712	7.56973e-05	1.35016	1.18643	0.246627	0.0068589	1.63034
	Corylin	1.44048	0.526545	0.0130971	1.37113	1.16504	0.220378	0.00899606	1.09244	3.4527	1.78772	3.72724e-05	1.30648	0.39636	-1.33512	0.000360597	1.231
	Calycosin-7-O-β-D-glucoside	2.1553	1.10789	0.00108306	1.01179	1.40762	0.493257	0.0421815	1.56346	2.03991	1.0285	0.000640342	1.07762	1.82778	0.870095	0.00186351	1.0657
	formononetin	1.74131	0.800173	0.0296848	1.76728	1.5736	0.654068	0.013268	1.71904	0.341358	-1.55064	0.00192752	1.19792	1.36773	0.451782	0.0258022	1.58806
	Puerarin	2.61468	1.38664	0.0002807	1.22582	1.32192	0.402635	0.00629116	1.25226	0.868371	-0.203617	0.00449514	1.1409	0.41247	-1.27764	0.000738195	1.30812
	Astilbin	3.33077	1.73586	0.000125997	2.2495	2.44123	1.28761	0.000998471	2.08718	1.73647	0.796158	0.00891996	1.01558	1.47893	0.564558	0.029541	0.977111
	Isosakuranetin	2.97439	1.57259	0.00013126	1.05514	1.43891	0.524978	0.0368751	1.32841	0.427444	-1.22619	9.44137e-06	1.78168	0.303195	-1.72168	1.65251e-07	1.47364
	Eriocitrin	6.01713	2.58908	0.00545096	1.36002	2.66801	1.41576	0.0344431	1.04845	0.144439	-2.79146	0.0347455	1.6808	0.231371	-2.11172	0.00182752	1.56695
	Taxifolin	1.20203	0.265476	0.00263175	1.34855	0.653393	-0.613977	0.00556558	1.28443	0.586808	-0.76904	0.00272752	1.92268	0.504777	-0.986281	0.00241004	1.68299
	Isorhamnetin	1.49289	0.578107	0.0185603	0.912351	0.824156	-0.279011	0.0101675	1.55376	0.528204	-0.920833	0.00566375	1.1529	0.593044	-0.75379	0.0125199	1.24188
	Rhamnetin	0.781089	-0.356441	0.00780136	1.41801	0.965698	-0.0503565	0.00701418	1.23642	1.03901	0.0552114	0.00560664	1.11601	0.336435	-1.5716	1.54237e-05	2.4306
	Kaempferol	1.07007	0.097699	0.00473603	1.33132	0.918261	-0.123023	0.00755772	1.28144	0.427919	-1.22459	0.0171437	1.24788	0.884086	-0.177742	0.012821	1.08147
	Catechin	1.18181	0.240999	0.00384695	1.51952	1.05194	0.0730532	0.00869563	1.12104	1.45379	0.539816	0.0209861	1.06496	0.817505	-0.2907	0.0265441	1.59512
	Eriodictyol O-malonylhexoside	2.42832	1.27996	0.00467903	1.2543	1.33581	0.417715	0.0370987	1.33012	0.758871	-0.398074	0.0490458	1.22587	3.1928	1.67482	0.00113684	1.91305
	Engeletin	1.47999	0.565584	0.00121314	0.925302	1.45299	0.539022	0.0110201	1.04866	2.2889	1.19466	0.0214858	1.65981	1.54685	0.629335	0.00507795	1.20915
	Tricin O-malonylhexoside	2.06184	1.04393	0.00199248	1.01515	1.29775	0.376015	0.0245421	1.46034	5.25806	2.39453	5.90973e-05	2.0914	5.25806	2.39453	0.0486475	1.42476
saponins	Astragaloside IV	2.59988	1.37845	0.00516886	1.64442	3.34657	1.74268	0.00768874	1.21338	4.10441	2.03718	0.000299924	1.52139	2.56347	1.3581	0.00487051	1.24242
	Soyasaponin I	1.81134	0.857059	0.0376418	1.11225	1.99673	0.997642	0.0193251	1.09185	1.13644	0.184527	0.00228555	1.7649	0.31267	-1.67729	0.00462889	1.39801
